# Supplementary material for: Identification and Characterization of Short Crown Root 8, a Temperature-Sensitive Mutant Associated with Crown Root Development in Rice
Source: Int J Mol Sci. 2021 Sep 13;22(18):9868. doi: 10.3390/ijms22189868 (PMC8465104; doi:10.3390/ijms22189868)
Supplement: Supplementary file 1 [file ijms-22-09868-s001.zip › Table S1.xlsx]

## Sheet: Sheet1
Purpose	Primer name	Sequence
Maping	ZW-1R	GTTTCCACACCTTCACAGTTG
	ZW-2F	GACTTGTGGTTGTTGCTTGTTGG
	ZW-2R	ACTGCCATATGCATTTCCCTAGC
	ZW-3F	ATGAGGGCACCTGCATTGAG
	ZW-3R	GGAGACTCTGACAGTGGTGGTG
	ZW-4F	CGTGCCCTAACATTACCACAA
	ZW-4R	GCTGTCAGAGAATTCATTGCG
	ZW-5F	GACATTCTAGTTAAACAGGTGTG
	ZW-5R	GTGATCAAACTTAGATATGCG
	ZW-6F	TAGTTCCTTCCAATCCGTCTC
	ZW-6R	CCTAAAGATCGTGATTTCAGG
	ZW-7F	CATTTCGTTCCTTCGTGCTGT
	ZW-7R	TCCGTACATCATCTCTCATGCA
	ZW-8F	TATCCATCCTGGGAAGTAACGG
	ZW-8R	AATCCACGACGGTCCTCTTTTA
	ZW-9F	CCAGCACCAACAGCCACTCCTC
	ZW-9R	CTTGATTGACTGCCAGCTAACG
	ZW-10F	TCCCATGATGAGAACTGCAA
	ZW-10R	TGTCATTTCCTGGTTCCTTAG
qRT-PCR	scr8-QF	TCCTTTCCATCCCATTGAGT
	scr8-QR	CGTCGTCTGTCGCCACCATC
	JAZ9-QF	GCCTGTGGTCCAGGAACCCG
	JAZ9-QR	CCGACGCGAACCGCATCAGC
	JAZ11-QF	CGTGGTGGTGTTCGACGATTTC
	JAZ11-QR	GGCATGTCTGGTAGGCAAGGCT
	RR2-QF	GCTTCGAGGTGTCGCACTACTT
	RR2-QR	GCTGCCATTGGACCATCTGT
	RR4-QF	TGCTCAAGAACTCGTCCTACCAA
	RR4-QR	CACCCTCATCCCTCAATCCAA
	WRKY53-QF	GGCTTGTGGTGCAGACGCTG
	WRKY53-QR	GTTGGGGTTGCCCTTGACGA
	PBZ1-QF	TACACCATGAAGCTTAACCCTGCC
	PBZ1-QR	TCGAGCACATCCGACTTTAGGACA
	PR1a-QF	GGTTATCCTGCTGCTTGCTGGT
	PR1a-QR	GTTGTGCGGGTCCACGAAGT
	PR1b-QF	GGCAACTTCGTCGGACAGA
	PR1b-QR	CCGTGGACCTGTTTACATTTTCA
	PR4-QF	AGTATGGATGGACCGCCTTCTGT
	PR4-QR	CTCGCAATTATTGTCGCACCTGTTC
	CDC20-QF	TCGAATCACCTGTTTGTTGGC
	CDC20-QR	TGGAGACAATCCAACGCAAAG
	CDKA1-QF	GGTTTGGACCTTCTCTCTAAAATGC
	CDKA1-QR	AGAGCCTGTCTAGCTGTGATCCTT
	CDKB-QF	AAGTTTGGCCAGGAGTGAGCA
	CDKB-QR	TCAAGAGCATCAGCGTCGAGA
	CYCA1;1-QF	GTTTCGGTTGACGAGACGATGT
	CYCA1;1-QR	CGCTGCAAGGAACCTAGAACTG
	CYCA2.1-QF	AATATTGAGCGAAACAGGGACAG
	CYCA2.1-QR	AGGAAGCACACATTTGAGGATTT
	CYCA2.2-QF	AGGTTGTCAAGATGGAGAGCGA
	CYCA2.2-QR	CGCTTTTTGTCTTCCTGGCA
	CYCB2.1-QF	CGCTTGCAGCAACCGAGTA
	CYCB2.1-QR	CATCCATCAGCTCAAACTTGTGAT
	CYCB2.2-QF	CTCAAGGCTGCACAATCTGACA
	CYCB2.2-QR	GCATTGACGGCTGGAATTTG
	CYCD2;1-QF	GATTGGAGTGTTCTTGGAGGAAA
	CYCD2;1-QR	TGTTGCATCCAAGATTCGTCAT
	CYCD4;1-QF	GCCATGGAGTTGATACATCCAA
	CYCD4;1-QR	CCAGTAGGGCTCCGTGGAAT
	CYCD4;2-QF	TGGTAGAAGAAGACATCGCAGAG
	CYCD4;2-QR	TCTCCTGGTGCTTGCAGGTT
	CycH1-QF	TGATGTTGACTGACGCTCCTCT
	CycH1-QR	CAATCAGAATGTTGCCTTGAAAA
	CYCT1;3-QF	GCATTTGTTGCAGCTCAAG
	CYCT1;3-QR	TCACCACTTCGCTGACTTATTG
	E2QF2-QF	TGTTGGTGGCTGCCGATAT
	E2QF2-QR	CGCCAGGTGCACCCTTT
	Actin-F	CGGAGCGTGGTTACTCATTCA
	Actin-R	TCCAGGGCGATGTAGGAAAG
