# Supplementary material for: Identification and Characterization of Short Crown Root 8, a Temperature-Sensitive Mutant Associated with Crown Root Development in Rice
Source: Int J Mol Sci. 2021 Sep 13;22(18):9868. doi: 10.3390/ijms22189868 (PMC8465104; doi:10.3390/ijms22189868)
Supplement: Supplementary file 1 [file ijms-22-09868-s001.zip › Table S2.xlsx]

## Sheet: 28W_vs_28M GO_enrichment
Catergory	GO_Term	Cluster frequency	Genome frequency of use	Corrected P-value
biological_process	GO:0055114 oxidation-reduction process	58 out of 260 genes, 22.3%	1058 out of 8057 genes, 13.1%	0.001463
biological_process	GO:0019748 secondary metabolic process	15 out of 260 genes, 5.8%	141 out of 8057 genes, 1.8%	0.002762
biological_process	GO:2000022 regulation of jasmonic acid mediated signaling pathway	5 out of 260 genes, 1.9%	14 out of 8057 genes, 0.2%	0.003195
biological_process	GO:0044248 cellular catabolic process	43 out of 260 genes, 16.5%	724 out of 8057 genes, 9.0%	0.003334
biological_process	GO:0023051 regulation of signaling	10 out of 260 genes, 3.8%	72 out of 8057 genes, 0.9%	0.005694
biological_process	GO:0009966 regulation of signal transduction	10 out of 260 genes, 3.8%	72 out of 8057 genes, 0.9%	0.005694
molecular_function	GO:0016491 oxidoreductase activity	51 out of 260 genes, 19.6%	975 out of 8057 genes, 12.1%	0.005979
biological_process	GO:0080134 regulation of response to stress	9 out of 260 genes, 3.5%	59 out of 8057 genes, 0.7%	0.006081
biological_process	GO:0010646 regulation of cell communication	10 out of 260 genes, 3.8%	73 out of 8057 genes, 0.9%	0.006414
biological_process	GO:0009611 response to wounding	6 out of 260 genes, 2.3%	25 out of 8057 genes, 0.3%	0.006776
biological_process	GO:0044247 cellular polysaccharide catabolic process	6 out of 260 genes, 2.3%	25 out of 8057 genes, 0.3%	0.006776
biological_process	GO:0016998 cell wall macromolecule catabolic process	5 out of 260 genes, 1.9%	17 out of 8057 genes, 0.2%	0.00912
molecular_function	GO:0003714 transcription corepressor activity	5 out of 260 genes, 1.9%	21 out of 8057 genes, 0.3%	0.009679
molecular_function	GO:0003993 acid phosphatase activity	6 out of 260 genes, 2.3%	33 out of 8057 genes, 0.4%	0.012242
biological_process	GO:0009698 phenylpropanoid metabolic process	9 out of 260 genes, 3.5%	68 out of 8057 genes, 0.8%	0.018516
biological_process	GO:0000272 polysaccharide catabolic process	9 out of 260 genes, 3.5%	69 out of 8057 genes, 0.9%	0.020704
molecular_function	GO:0008184 glycogen phosphorylase activity	2 out of 260 genes, 0.8%	2 out of 8057 genes, 0.0%	0.022409
cellular_component	GO:0005576 extracellular region	17 out of 260 genes, 6.5%	247 out of 8057 genes, 3.1%	0.023545
biological_process	GO:0009787 regulation of abscisic acid-activated signaling pathway	4 out of 260 genes, 1.5%	12 out of 8057 genes, 0.1%	0.025731
