# Supplementary material for: Identification and Characterization of Short Crown Root 8, a Temperature-Sensitive Mutant Associated with Crown Root Development in Rice
Source: Int J Mol Sci. 2021 Sep 13;22(18):9868. doi: 10.3390/ijms22189868 (PMC8465104; doi:10.3390/ijms22189868)
Supplement: Supplementary file 1 [file ijms-22-09868-s001.zip › Table S3.xlsx]

## Sheet: 20M_vs_28M-GO_enrichment
Catergory	GO_Term	Cluster frequency	Genome frequency of use	Corrected P-value	Genes annotated to the term
biological_process	GO:0044763 single-organism cellular process	772 out of 1488 genes, 51.9%	3494 out of 8057 genes, 43.4%	2.4e-10	Os01g0552300,Os07g0669650,Os01g0850550,Os03g0276900,Os12g0169600,Os02g0794500,Os09g0538400,Os06g0336500,Os05g0427400,Os03g0121300,Os02g0102000,Os12g0139400,Os11g0242600,Os03g0142600,Os03g0656500,Os07g0108200,Os02g0823100,Os03g0717700,Os05g0573700,Os11g0128400,Os07g0570700,Os04g0432300,Os05g0494000,Os09g0532900,Os03g0800700,Os08g0191600,Os12g0236400,Os01g0202800,Os11g0591200,Os07g0557200,Os06g0664…
biological_process	GO:0044699 single-organism process	919 out of 1488 genes, 61.8%	4325 out of 8057 genes, 53.7%	3.18e-09	Os01g0552300,Os07g0669650,Os01g0850550,Os07g0553700,Os03g0276900,Os12g0169600,Os02g0794500,Os09g0538400,Os01g0797600,Os05g0331200,Os06g0336500,Os05g0427400,Os03g0121300,Os02g0102000,Os12g0139400,Os11g0242600,Os03g0142600,Os03g0656500,Os07g0108200,Os02g0823100,Os03g0717700,Os05g0573700,Os11g0128400,Os07g0570700,Os04g0432300,Os05g0494000,Os09g0532900,Os03g0800700,Os08g0191600,Os12g0236400,Os01g0202…
cellular_component	GO:0044435 plastid part	105 out of 1488 genes, 7.1%	328 out of 8057 genes, 4.1%	3.08e-07	Os03g0315800,Os08g0520900,Os07g0529600,Os03g0265400,Os01g0552300,Os01g0120300,Os03g0704000,Os05g0317200,Os01g0239200,Os04g0514400,Os04g0691600,Os01g0118000,Os09g0439500,Os02g0259600,Os06g0568600,Os05g0388500,Os01g0278900,Os06g0683200,Os07g0461900,Os07g0570700,Os03g0284400,Os04g0443900,Os06g0308000,Os03g0785200,Os06g0664200,Os03g0118600,Os08g0254500,Os04g0640500,Os02g0666700,Os02g0834700,Os01g0151…
cellular_component	GO:0044434 chloroplast part	103 out of 1488 genes, 6.9%	326 out of 8057 genes, 4.0%	9.95e-07	Os03g0315800,Os08g0520900,Os07g0529600,Os03g0265400,Os01g0552300,Os01g0120300,Os03g0704000,Os05g0317200,Os01g0239200,Os04g0514400,Os04g0691600,Os01g0118000,Os09g0439500,Os02g0259600,Os06g0568600,Os05g0388500,Os01g0278900,Os06g0683200,Os07g0461900,Os07g0570700,Os03g0284400,Os04g0443900,Os06g0308000,Os06g0664200,Os03g0118600,Os08g0254500,Os04g0640500,Os02g0834700,Os01g0151200,Os02g0817900,Os02g0754…
cellular_component	GO:0005576 extracellular region	83 out of 1488 genes, 5.6%	247 out of 8057 genes, 3.1%	1.47e-06	Os03g0703000,Os04g0413500,Os01g0382400,Os01g0850550,Os02g0715000,Os03g0121300,Os09g0530200,Os11g0539200,Os12g0623900,Os10g0191300,Os08g0556900,Os06g0546500,Os05g0458500,Os03g0212800,Os01g0962700,Os07g0129300,Os01g0860400,Os03g0369000,Os04g0688200,Os07g0531400,Os08g0113000,Os03g0339300,Os01g0172600,Os11g0525600,Os07g0208100,Os02g0469600,Os07g0677600,Os12g0530100,Os05g0135200,Os04g0688100,Os05g0499…
molecular_function	GO:0004601 peroxidase activity	56 out of 1488 genes, 3.8%	141 out of 8057 genes, 1.8%	1.53e-06	Os06g0196300,Os06g0681600,Os02g0537700,Os06g0547400,Os08g0453700,Os05g0135500,Os03g0121300,Os07g0677300,Os06g0695300,Os06g0547100,Os08g0522400,Os05g0135000,Os06g0546500,Os02g0664000,Os01g0962700,Os07g0639400,Os04g0602100,Os03g0369000,Os03g0358100,Os04g0688200,Os03g0563600,Os06g0521500,Os03g0368000,Os08g0302000,Os07g0639000,Os03g0369600,Os09g0438000,Os07g0531400,Os01g0263300,Os08g0113000,Os03g0339…
molecular_function	GO:0016684 oxidoreductase activity, acting on peroxide as acceptor	56 out of 1488 genes, 3.8%	142 out of 8057 genes, 1.8%	2.09e-06	Os06g0196300,Os06g0681600,Os02g0537700,Os06g0547400,Os08g0453700,Os05g0135500,Os03g0121300,Os07g0677300,Os06g0695300,Os06g0547100,Os08g0522400,Os05g0135000,Os06g0546500,Os02g0664000,Os01g0962700,Os07g0639400,Os04g0602100,Os03g0369000,Os03g0358100,Os04g0688200,Os03g0563600,Os06g0521500,Os03g0368000,Os08g0302000,Os07g0639000,Os03g0369600,Os09g0438000,Os07g0531400,Os01g0263300,Os08g0113000,Os03g0339…
cellular_component	GO:0009579 thylakoid	56 out of 1488 genes, 3.8%	146 out of 8057 genes, 1.8%	2.63e-06	Os03g0315800,Os07g0529600,Os07g0147500,Os06g0196300,Os04g0659100,Os03g0265400,Os01g0552300,Os03g0333400,Os02g0768600,Os03g0244000,Os06g0143000,Os04g0514400,Os04g0691600,Os06g0101600,Os01g0938100,Os10g0461100,Os05g0560000,Os01g0924000,Os01g0118000,Os09g0439500,Os02g0595700,Os05g0388500,Os03g0778100,Os08g0560900,Os03g0654600,Os01g0278900,Os07g0570700,Os08g0515800,Os02g0751600,Os02g0668100,Os02g0804…
cellular_component	GO:0009507 chloroplast	176 out of 1488 genes, 11.8%	652 out of 8057 genes, 8.1%	3.57e-06	Os01g0286600,Os08g0520900,Os01g0552300,Os04g0434600,Os11g0550800,Os04g0463500,Os02g0259600,Os05g0388500,Os06g0683200,Os05g0573700,Os07g0461900,Os07g0570700,Os03g0284400,Os05g0589200,Os04g0443900,Os06g0245800,Os03g0785200,Os12g0291400,Os06g0664200,Os03g0118600,Os01g0723400,Os05g0511500,Os11g0206400,Os04g0640500,Os02g0834700,Os01g0151200,Os03g0699300,Os05g0349700,Os07g0168000,Os02g0749800,Os03g0659…
cellular_component	GO:0009536 plastid	178 out of 1488 genes, 12.0%	664 out of 8057 genes, 8.2%	5.09e-06	Os01g0286600,Os08g0520900,Os01g0552300,Os04g0434600,Os11g0550800,Os04g0463500,Os02g0259600,Os05g0388500,Os06g0683200,Os05g0573700,Os07g0461900,Os07g0570700,Os03g0284400,Os05g0589200,Os04g0443900,Os06g0245800,Os03g0785200,Os12g0291400,Os06g0664200,Os03g0118600,Os01g0723400,Os05g0511500,Os11g0206400,Os04g0640500,Os02g0666700,Os02g0834700,Os01g0151200,Os03g0699300,Os05g0349700,Os07g0168000,Os02g0749…
biological_process	GO:0072593 reactive oxygen species metabolic process	52 out of 1488 genes, 3.5%	129 out of 8057 genes, 1.6%	7.15e-06	Os06g0115400,Os06g0681600,Os02g0537700,Os06g0547400,Os05g0135500,Os06g0143000,Os03g0121300,Os07g0677300,Os06g0695300,Os06g0547100,Os08g0522400,Os05g0135000,Os06g0546500,Os01g0962700,Os07g0639400,Os04g0602100,Os03g0369000,Os04g0688200,Os03g0563600,Os06g0521500,Os03g0368000,Os03g0369600,Os07g0639000,Os08g0302000,Os01g0263300,Os07g0531400,Os08g0468100,Os08g0113000,Os03g0339300,Os01g0172600,Os06g0521…
cellular_component	GO:0009532 plastid stroma	71 out of 1488 genes, 4.8%	207 out of 8057 genes, 2.6%	7.37e-06	Os03g0315800,Os07g0529600,Os03g0265400,Os01g0552300,Os01g0120300,Os03g0704000,Os04g0514400,Os04g0691600,Os01g0118000,Os09g0439500,Os02g0259600,Os05g0388500,Os06g0683200,Os07g0461900,Os07g0570700,Os03g0284400,Os04g0443900,Os06g0308000,Os03g0785200,Os06g0664200,Os03g0118600,Os04g0640500,Os02g0754300,Os07g0168000,Os04g0665400,Os04g0434800,Os08g0562100,Os04g0659100,Os03g0769100,Os02g0768600,Os01g0871…
cellular_component	GO:0009570 chloroplast stroma	70 out of 1488 genes, 4.7%	206 out of 8057 genes, 2.6%	1.41e-05	Os03g0315800,Os07g0529600,Os03g0265400,Os01g0552300,Os01g0120300,Os03g0704000,Os04g0514400,Os04g0691600,Os01g0118000,Os09g0439500,Os02g0259600,Os05g0388500,Os06g0683200,Os07g0461900,Os07g0570700,Os03g0284400,Os04g0443900,Os06g0308000,Os06g0664200,Os03g0118600,Os04g0640500,Os02g0754300,Os07g0168000,Os04g0665400,Os04g0434800,Os08g0562100,Os04g0659100,Os03g0769100,Os02g0768600,Os01g0871300,Os03g0244…
biological_process	GO:0042743 hydrogen peroxide metabolic process	47 out of 1488 genes, 3.2%	115 out of 8057 genes, 1.4%	2.34e-05	Os06g0681600,Os02g0537700,Os06g0547400,Os05g0135500,Os03g0121300,Os07g0677300,Os06g0695300,Os06g0547100,Os08g0522400,Os05g0135000,Os06g0546500,Os01g0962700,Os07g0639400,Os04g0602100,Os03g0369000,Os04g0688200,Os03g0563600,Os06g0521500,Os03g0368000,Os03g0369600,Os07g0639000,Os08g0302000,Os01g0263300,Os07g0531400,Os08g0113000,Os03g0339300,Os01g0172600,Os06g0521400,Os04g0423800,Os02g0115700,Os01g0263…
biological_process	GO:0042744 hydrogen peroxide catabolic process	47 out of 1488 genes, 3.2%	115 out of 8057 genes, 1.4%	2.34e-05	Os06g0681600,Os02g0537700,Os06g0547400,Os05g0135500,Os03g0121300,Os07g0677300,Os06g0695300,Os06g0547100,Os08g0522400,Os05g0135000,Os06g0546500,Os01g0962700,Os07g0639400,Os04g0602100,Os03g0369000,Os04g0688200,Os03g0563600,Os06g0521500,Os03g0368000,Os03g0369600,Os07g0639000,Os08g0302000,Os01g0263300,Os07g0531400,Os08g0113000,Os03g0339300,Os01g0172600,Os06g0521400,Os04g0423800,Os02g0115700,Os01g0263…
molecular_function	GO:0016209 antioxidant activity	62 out of 1488 genes, 4.2%	176 out of 8057 genes, 2.2%	4.81e-05	Os06g0115400,Os06g0196300,Os06g0681600,Os02g0537700,Os06g0547400,Os08g0453700,Os05g0135500,Os06g0143000,Os03g0121300,Os07g0677300,Os06g0695300,Os06g0547100,Os08g0522400,Os05g0135000,Os06g0546500,Os02g0664000,Os01g0962700,Os07g0639400,Os04g0602100,Os03g0369000,Os04g0688200,Os03g0358100,Os03g0563600,Os06g0521500,Os03g0368000,Os08g0302000,Os07g0639000,Os03g0369600,Os09g0438000,Os07g0531400,Os01g0263…
biological_process	GO:0071669 plant-type cell wall organization or biogenesis	42 out of 1488 genes, 2.8%	101 out of 8057 genes, 1.3%	7.53e-05	Os06g0681600,Os06g0687900,Os06g0547400,Os06g0212300,Os05g0135500,Os06g0336500,Os10g0578200,Os03g0121300,Os09g0422500,Os07g0552800,Os10g0343400,Os01g0750300,Os09g0458100,Os05g0135000,Os01g0962700,Os07g0639400,Os03g0808100,Os03g0369000,Os04g0688200,Os03g0563600,Os04g0449200,Os03g0368000,Os07g0639000,Os07g0531400,Os08g0113000,Os02g0763200,Os05g0135400,Os01g0172600,Os02g0763800,Os10g0467800,Os02g0764…
molecular_function	GO:0043565 sequence-specific DNA binding	67 out of 1488 genes, 4.5%	198 out of 8057 genes, 2.5%	8.49e-05	Os03g0759500,Os07g0629000,Os02g0674800,Os04g0461000,Os07g0687700,Os09g0538400,Os01g0797600,Os12g0125000,Os03g0142600,Os09g0401000,Os12g0567300,Os07g0558100,Os12g0124700,Os02g0797400,Os11g0128400,Os02g0641900,Os01g0808100,Os07g0178600,Os02g0618400,Os09g0532900,Os01g0733200,Os07g0497500,Os01g0658900,Os08g0176900,Os11g0152700,Os09g0489500,Os12g0152900,Os08g0546800,Os10g0561800,Os03g0771100,Os01g0722…
molecular_function	GO:0003824 catalytic activity	956 out of 1488 genes, 64.2%	4698 out of 8057 genes, 58.3%	8.63e-05	Os01g0552300,Os02g0465900,Os01g0850550,Os03g0276900,Os12g0169600,Os02g0794500,Os05g0331200,Os06g0336500,Os05g0275000,Os05g0427400,Os03g0121300,Os02g0102000,Os07g0434700,Os03g0717700,Os05g0573700,Os08g0556900,Os12g0168700,Os11g0128400,Os12g0210800,Os01g0720400,Os04g0432300,Os05g0494000,Os03g0701200,Os03g0800700,Os12g0236400,Os03g0308200,Os11g0591200,Os06g0664200,Os07g0561500,Os01g0172600,Os02g0242…
biological_process	GO:0009636 response to toxic substance	64 out of 1488 genes, 4.3%	183 out of 8057 genes, 2.3%	9.26e-05	Os08g0453700,Os03g0121300,Os06g0546500,Os02g0664000,Os01g0962700,Os04g0602100,Os03g0369000,Os04g0688200,Os03g0358100,Os03g0369600,Os09g0438000,Os07g0531400,Os03g0800700,Os08g0113000,Os03g0339300,Os01g0172600,Os02g0115700,Os03g0709000,Os07g0677600,Os12g0530100,Os05g0135200,Os04g0688100,Os02g0553200,Os05g0499300,Os06g0274800,Os04g0434800,Os10g0109300,Os06g0115400,Os06g0681600,Os06g0196300,Os02g0537…
