# Supplementary material for: Identification and Characterization of Short Crown Root 8, a Temperature-Sensitive Mutant Associated with Crown Root Development in Rice
Source: Int J Mol Sci. 2021 Sep 13;22(18):9868. doi: 10.3390/ijms22189868 (PMC8465104; doi:10.3390/ijms22189868)
Supplement: Supplementary file 1 [file ijms-22-09868-s001.zip › Table S4.xlsx]

## Sheet: 28W_vs_28M.Down
ID	28W	28M	foldchange	pvalue	GO
Os01g0633100	712.502	322.546	0.452695	0.0181452	GO:0000166;GO:0003824;GO:0005524;GO:0005524;GO:0005737;GO:0005829;GO:0005829;GO:0005978;GO:0008152;GO:0008878;GO:0008878;GO:0009058;GO:0016740;GO:0016779;GO:0016779;GO:0019252;
Os01g0370900	19.7462	0	0	0.00051586	-
Os01g0720400	2275.06	480.592	0.211243	0.0248094	GO:0016311;GO:0016791;GO:0016791;
Os01g0817000	1057.29	258.92	0.24489	0.000635236	GO:0015292;GO:0016020;GO:0016021;GO:0016021;
Os01g0223000	140.186	0	0	1.16088e-18	GO:0016788;
Os01g0867300	1017.64	445.295	0.437578	0.0125616	GO:0003677;GO:0003677;GO:0003700;GO:0005634;GO:0006355;GO:0009789;GO:0043565;GO:0045893;GO:1901002;GO:1902584;
Os01g0826400	2054.39	725.384	0.353089	0.00178111	GO:0003677;GO:0003700;GO:0005634;GO:0006351;GO:0006351;GO:0006355;GO:0006355;GO:0009737;GO:0009738;GO:0009739;GO:0009740;GO:0009753;GO:0009788;GO:0009938;GO:0043565;GO:0045893;
Os01g0597600	1158.9	273.877	0.236324	1.2389e-05	GO:0003333;GO:0015171;GO:0016020;GO:0016021;GO:0016021;
Os01g0144600	346.399	1.265	0.00365186	8.71649e-25	GO:0000176;GO:0000460;
Os01g0233500	529.587	166.381	0.314171	0.037136	GO:0005634;GO:0007049;GO:0051301;
Os01g0844000	443.549	0	0	2.47907e-07	GO:0016020;GO:0016021;GO:0016021;
Os01g0295700	1990.81	877.454	0.440753	0.0139967	GO:0003824;GO:0004721;GO:0004722;GO:0006470;GO:0016787;GO:0043169;GO:0046872;GO:0046872;
Os01g0846000	458.7	0	0	6.74352e-32	-
Os01g0215100	28.606	0	0	0.000114689	GO:0004185;GO:0006508;
Os01g0295900	229.532	0	0	3.40187e-24	GO:0002949;GO:0004222;GO:0004672;GO:0005524;GO:0006468;GO:0006508;GO:0016020;GO:0016021;
Os01g0667600	129.839	41.4509	0.31925	0.00482805	GO:0003924;GO:0005525;GO:0005768;
Os01g0952500	371.101	160.184	0.431645	0.0184042	GO:0000160;GO:0000160;GO:0005634;GO:0006351;GO:0006351;GO:0006355;GO:0009735;GO:0009736;
Os01g0215000	138.21	0.342237	0.00247621	1.18233e-17	GO:0016788;
Os01g0349800	94.9185	6.45872	0.0680449	0.00692664	GO:0004497;GO:0004497;GO:0004497;GO:0004497;GO:0005506;GO:0005506;GO:0016020;GO:0016021;GO:0016021;GO:0016491;GO:0016705;GO:0020037;GO:0020037;GO:0046872;GO:0055114;GO:0055114;
Os02g0465900	19358.4	7331.16	0.378707	0.00238617	GO:0003839;GO:0003839;GO:0003839;GO:0005737;GO:0005737;GO:0006751;GO:0006751;GO:0006751;
Os02g0594900	3134.35	1468.99	0.468674	0.0170494	GO:0003830;GO:0006487;GO:0016020;GO:0016020;GO:0016021;GO:0016021;GO:0016740;
Os02g0222100	391.209	99.3684	0.254003	0.0381745	GO:0004124;GO:0005737;GO:0005737;GO:0006535;GO:0030170;
Os02g0572400	3965.1	1506.54	0.37995	0.00287936	GO:0000166;GO:0003824;GO:0003935;GO:0003935;GO:0005525;GO:0008152;GO:0008686;GO:0008686;GO:0008686;GO:0009231;GO:0009231;GO:0009231;GO:0009507;GO:0009507;GO:0009507;GO:0009536;GO:0016787;GO:0016829;GO:0046872;GO:0046872;GO:0003935;GO:0008686;GO:0009231;
Os02g0725900	10.0194	0	0	0.00846743	GO:0005634;GO:0006351;GO:0006351;GO:0006355;GO:0046982;
Os02g0661100	3554.82	578.562	0.162754	0.00144586	GO:0003824;GO:0004805;GO:0005992;GO:0005992;GO:0009409;GO:0009651;GO:0016311;GO:0016787;GO:0003824;GO:0004805;GO:0005992;GO:0005992;GO:0016311;GO:0016787;
Os02g0126400	1635.88	673.73	0.411845	0.00602793	GO:0000166;GO:0004672;GO:0004674;GO:0004683;GO:0005509;GO:0005516;GO:0005524;GO:0005524;GO:0005524;GO:0005634;GO:0005737;GO:0005737;GO:0005886;GO:0005886;GO:0006468;GO:0009738;GO:0009931;GO:0016020;GO:0016301;GO:0016310;GO:0016740;GO:0018105;GO:0035556;GO:0046777;GO:0046872;
Os02g0703600	47.441	8.35178	0.176046	0.0135183	GO:0004497;GO:0005506;GO:0005506;GO:0005783;GO:0005789;GO:0007275;GO:0009687;GO:0010268;GO:0010295;GO:0016020;GO:0016021;GO:0016125;GO:0016132;GO:0016491;GO:0016705;GO:0016709;GO:0020037;GO:0020037;GO:0046345;GO:0046872;GO:0055114;GO:0055114;
Os02g0627100	8135.27	2919.39	0.358856	0.00192921	GO:0003824;GO:0005737;GO:0005737;GO:0005737;GO:0006559;GO:0009698;GO:0009800;GO:0016829;GO:0016841;GO:0045548;
Os02g0736200	976.481	471.642	0.483001	0.019328	GO:0001172;GO:0003676;GO:0003723;GO:0003723;GO:0003968;GO:0003968;GO:0016740;GO:0016779;GO:0031047;
Os02g0755600	370.941	76.4555	0.206113	0.00153453	GO:0008152;GO:0016020;GO:0016021;GO:0016740;GO:0016757;GO:0016758;GO:0043231;GO:0080043;GO:0080044;
Os02g0205500	41.7134	12.9054	0.309383	0.0353766	GO:0003824;GO:0006633;GO:0006633;GO:0006633;GO:0008152;GO:0016020;GO:0016020;GO:0016021;GO:0016021;GO:0016740;GO:0016746;GO:0016747;
Os02g0316900	410.076	17.6592	0.0430633	0.000171045	GO:0000127;GO:0000995;GO:0001002;GO:0001003;GO:0001007;GO:0006359;GO:0006384;GO:0009304;GO:0042791;GO:0000127;GO:0000995;GO:0001002;GO:0001003;GO:0001007;GO:0006359;GO:0006384;GO:0009304;GO:0042791;
Os02g0221900	29.7367	0	0	1.21414e-06	GO:0004497;GO:0004497;GO:0005506;GO:0005506;GO:0016491;GO:0016705;GO:0020037;GO:0020037;GO:0046872;GO:0055114;GO:0055114;GO:0004497;GO:0004497;GO:0005506;GO:0005506;GO:0016491;GO:0016705;GO:0020037;GO:0020037;GO:0046872;GO:0055114;GO:0055114;GO:0004497;GO:0004497;GO:0005506;GO:0005506;GO:0016020;GO:0016021;GO:0016021;GO:0016491;GO:0016705;GO:0020037;GO:0020037;GO:0046872;GO:0055114;GO:0055114;
Os02g0557800	1502.31	583.356	0.388306	0.0407576	GO:0000160;GO:0000160;GO:0005622;GO:0005634;GO:0005737;GO:0005829;GO:0005829;GO:0006351;GO:0006351;GO:0006355;GO:0009736;GO:0016020;GO:0016021;GO:0000160;GO:0000160;GO:0005622;GO:0005634;GO:0005737;GO:0005829;GO:0005829;GO:0006351;GO:0006351;GO:0006355;GO:0009735;GO:0009736;
Os02g0739100	8242.9	2259.86	0.274158	0.0305453	GO:0016020;GO:0016021;GO:0016021;
Os03g0133400	458.377	199.291	0.434776	0.0129704	GO:0005515;GO:0005886;GO:0005886;GO:0006952;GO:0008061;GO:0016020;GO:0016021;GO:0016021;GO:0043621;
Os03g0667100	486.373	165.497	0.340267	0.00204116	GO:0005515;GO:0005737;GO:0005737;GO:0006952;GO:0019005;GO:0030162;GO:0031625;GO:0042742;GO:0042787;GO:0043161;
Os03g0310800	6726.08	2382.93	0.354282	0.0203471	GO:0005509;GO:0005509;GO:0005509;GO:0005829;GO:0005829;GO:0042538;
Os03g0842700	645.274	209.112	0.324067	0.000607822	GO:0016020;GO:0016021;GO:0016021;GO:0016020;GO:0016021;GO:0016021;
Os03g0225900	2069.44	1017.69	0.491771	0.0495025	GO:0004497;GO:0004497;GO:0005506;GO:0005506;GO:0006629;GO:0006631;GO:0006633;GO:0016125;GO:0016705;GO:0016829;GO:0020037;GO:0020037;GO:0031408;GO:0046872;GO:0047987;GO:0055114;GO:0004497;GO:0004497;GO:0005506;GO:0005506;GO:0006629;GO:0006631;GO:0006633;GO:0016125;GO:0016705;GO:0016829;GO:0020037;GO:0020037;GO:0031408;GO:0046872;GO:0047987;GO:0055114;
Os03g0843900	246.357	111.254	0.451596	0.0281165	GO:0004649;GO:0005975;GO:0016787;
Os03g0180900	770.494	314.157	0.407734	0.00698774	GO:0003714;GO:0005515;GO:0005634;GO:0006351;GO:0006351;GO:0006355;GO:0009611;GO:0031347;GO:1903507;GO:2000022;
Os03g0132900	993.082	59.3252	0.0597385	0.00900869	GO:0000272;GO:0004568;GO:0004568;GO:0005975;GO:0005975;GO:0006032;GO:0008152;GO:0016787;GO:0016798;GO:0016998;
Os03g0817200	716.301	243.337	0.339714	0.0251583	GO:0003333;GO:0015171;GO:0016020;GO:0016021;GO:0016021;
Os03g0233000	239.367	29.3123	0.122457	0.00282536	GO:0015292;
Os03g0313300	180.799	76.5088	0.423171	0.0262993	GO:0003723;GO:0003723;GO:0004652;GO:0004652;GO:0005634;GO:0005634;GO:0006378;GO:0016020;GO:0016021;GO:0016021;GO:0016740;GO:0016779;GO:0016779;GO:0031123;GO:0043631;
Os03g0117200	444.05	210.019	0.472962	0.0328095	GO:0003824;GO:0008270;GO:0008835;GO:0009231;GO:0009451;GO:0016787;GO:0019239;GO:0055114;GO:0055114;
Os03g0285800	4578.53	1542.52	0.336902	0.000853445	GO:0000165;GO:0000166;GO:0000169;GO:0004672;GO:0004672;GO:0004674;GO:0004707;GO:0004707;GO:0004707;GO:0005515;GO:0005524;GO:0005524;GO:0005524;GO:0005634;GO:0005737;GO:0005737;GO:0006468;GO:0006952;GO:0006970;GO:0006979;GO:0009409;GO:0009409;GO:0009414;GO:0009555;GO:0009611;GO:0009617;GO:0010120;GO:0010183;GO:0010200;GO:0010224;GO:0010229;GO:0010468;GO:0016301;GO:0016310;GO:0016740;GO:0042742;GO:…
Os03g0106400	668.821	268.899	0.40205	0.00834857	GO:0003824;GO:0004084;GO:0004084;GO:0008152;GO:0008483;GO:0008652;GO:0009081;GO:0009082;GO:0016740;GO:0052654;GO:0052655;GO:0052656;
Os03g0266300	1113.46	502.537	0.451328	0.0146276	GO:0005634;GO:0005737;GO:0009408;GO:0016032;GO:0042542;GO:0045471;GO:0046685;GO:0046686;GO:0046688;GO:0005634;GO:0009408;GO:0016032;
Os03g0150600	3915.26	1839.55	0.469842	0.024117	GO:0005315;GO:0005887;GO:0006817;GO:0006817;GO:0015293;GO:0016020;GO:0016021;GO:0016021;GO:0022857;GO:0055085;
Os03g0184550	80.3805	24.2883	0.302167	0.0413303	GO:0003824;GO:0050662;
Os03g0843100	1318.64	288.929	0.219112	0.0437377	GO:0003924;GO:0005525;GO:0005768;GO:0003924;GO:0005525;GO:0005768;
Os03g0584400	452.772	214.891	0.474612	0.0307406	GO:0000166;GO:0005524;GO:0005524;GO:0005524;
Os03g0181100	4818.51	1220.51	0.253296	0.0297715	GO:0003714;GO:0005515;GO:0005634;GO:0006351;GO:0006351;GO:0006355;GO:0009611;GO:0031347;GO:1903507;GO:2000022;GO:0003714;GO:0005515;GO:0005634;GO:0006351;GO:0006351;GO:0006355;GO:0009611;GO:0031347;GO:1903507;GO:2000022;
Os03g0180800	700.544	152.401	0.217547	1.08928e-05	GO:0003714;GO:0005515;GO:0005634;GO:0005634;GO:0006351;GO:0006351;GO:0006355;GO:0009611;GO:0031347;GO:1903507;GO:2000022;
Os03g0405500	3508.85	1556.42	0.443571	0.0112244	GO:0004791;GO:0005623;GO:0005737;GO:0005737;GO:0016491;GO:0045454;GO:0047134;GO:0055114;GO:0098869;GO:0005623;GO:0045454;
Os03g0331700	4609.21	1753.5	0.380434	0.0299737	GO:0005509;GO:0005509;GO:0046872;
Os03g0107100	39.0463	6.66149	0.170605	0.00363999	GO:0005388;GO:0005887;GO:0016020;GO:0016021;GO:0016021;GO:0043231;GO:0070588;GO:0099132;
Os03g0315400	3682.13	1180.54	0.320613	0.00732826	GO:0000981;GO:0001135;GO:0003677;GO:0003677;GO:0005634;GO:0005634;GO:0006351;GO:0006351;GO:0006355;GO:0006357;GO:0009409;GO:0030154;GO:0043565;GO:0044212;GO:0045893;GO:1901002;GO:1902584;
Os03g0241900	3387.27	1308.15	0.386196	0.00317264	-
Os03g0203800	1351.14	659.388	0.488022	0.0333322	GO:0005515;GO:0005634;GO:0007049;GO:0051301;
Os04g0463500	1736.89	709.891	0.408713	0.00627821	GO:0000162;GO:0003824;GO:0004049;GO:0005950;GO:0006541;GO:0008152;GO:0008152;GO:0008652;GO:0009058;GO:0009073;GO:0009396;GO:0009507;GO:0009507;GO:0009507;GO:0009536;GO:0016740;GO:0016829;GO:0046654;GO:0046654;GO:0046656;GO:0046820;GO:0046820;
Os04g0458600	52.3876	16.3349	0.311809	0.0268663	GO:0003824;GO:0004034;GO:0004034;GO:0005975;GO:0005975;GO:0006006;GO:0016853;GO:0016853;GO:0019318;GO:0019318;GO:0030246;GO:0033499;
Os04g0565500	2307.18	855.351	0.370734	0.0355598	GO:0016020;GO:0016021;GO:0016021;GO:0003333;GO:0005774;GO:0015171;GO:0016020;GO:0016021;GO:0016021;
Os04g0518400	710.315	310.175	0.436673	0.0118418	GO:0003824;GO:0005737;GO:0005737;GO:0005737;GO:0006559;GO:0009698;GO:0009800;GO:0016829;GO:0016841;GO:0045548;
Os04g0447100	2605.89	660.468	0.253451	2.73784e-05	GO:0006629;GO:0006631;GO:0006633;GO:0016165;GO:0016491;GO:0016491;GO:0016702;GO:0031408;GO:0046872;GO:0046872;GO:0046872;GO:0051213;GO:0055114;GO:0055114;
Os04g0514600	482.888	180.452	0.373693	0.00445938	GO:0043531;
Os04g0433200	345.651	151.409	0.438041	0.0156894	GO:0016020;GO:0016021;GO:0016021;
Os04g0614500	27.8713	1.3363	0.0479454	0.0235871	GO:0003824;GO:0005739;GO:0005739;GO:0008483;GO:0008483;GO:0016020;GO:0016021;GO:0016740;GO:0030170;GO:0034387;GO:0102351;
Os04g0684900	10648	4824.43	0.453082	0.0143451	GO:0003676;GO:0000932;GO:0003676;GO:0004535;GO:0017148;GO:0030015;GO:0043928;GO:0090503;
Os05g0241100	80.4207	33.3105	0.414204	0.0398171	GO:0000166;GO:0004812;GO:0004823;GO:0004823;GO:0004832;GO:0005524;GO:0005524;GO:0005737;GO:0005737;GO:0006418;GO:0006429;GO:0006429;GO:0006438;GO:0000166;GO:0004812;GO:0004823;GO:0004823;GO:0004832;GO:0005524;GO:0005524;GO:0005737;GO:0005737;GO:0006418;GO:0006429;GO:0006429;GO:0006438;
Os05g0539800	1418.04	33.1095	0.0233489	5.44711e-05	GO:0016020;GO:0016021;GO:0016021;GO:0016020;GO:0016021;GO:0016021;
Os05g0318300	171.447	0	0	2.17109e-17	GO:0004525;GO:0006396;GO:0090501;GO:0090502;
Os05g0585500	1559.51	691.04	0.443115	0.0150684	GO:0000166;GO:0004672;GO:0004674;GO:0004683;GO:0005509;GO:0005516;GO:0005524;GO:0005524;GO:0005524;GO:0005634;GO:0005737;GO:0005737;GO:0006468;GO:0009738;GO:0009931;GO:0016020;GO:0016020;GO:0016301;GO:0016310;GO:0016740;GO:0018105;GO:0035556;GO:0046777;GO:0046872;
Os05g0530400	327.667	103.635	0.316283	0.00101056	GO:0003677;GO:0003700;GO:0005634;GO:0005634;GO:0006351;GO:0006351;GO:0006355;GO:0006355;GO:0043565;
Os05g0343400	16093.1	7403.73	0.460056	0.0432929	GO:0003677;GO:0003700;GO:0005634;GO:0006351;GO:0006351;GO:0006355;GO:0006355;GO:0043565;
Os05g0399400	3442.66	467.898	0.135912	0.0422345	GO:0000272;GO:0004568;GO:0004568;GO:0005975;GO:0005975;GO:0006032;GO:0006032;GO:0006952;GO:0008061;GO:0008061;GO:0008152;GO:0016787;GO:0016798;GO:0016998;
Os05g0507300	2087.28	862.374	0.413157	0.00642497	GO:0003735;GO:0005509;GO:0005622;GO:0005783;GO:0005783;GO:0005840;GO:0006412;GO:0006457;GO:0016020;GO:0016021;GO:0051082;
Os06g0254700	1282.14	510.322	0.398025	0.0047594	GO:0016020;GO:0016021;
Os06g0147800	595.981	96.5281	0.161965	2.23507e-07	GO:0000166;GO:0004672;GO:0004674;GO:0004674;GO:0005524;GO:0005524;GO:0005524;GO:0005737;GO:0005737;GO:0006468;GO:0007346;GO:0016301;GO:0016310;GO:0023014;GO:0031098;GO:0032147;
Os06g0306300	166.294	38.5447	0.231787	0.0373399	GO:0004601;GO:0004601;GO:0004601;GO:0005576;GO:0006979;GO:0006979;GO:0009505;GO:0009506;GO:0009506;GO:0009664;GO:0016491;GO:0020037;GO:0020037;GO:0020037;GO:0042744;GO:0042744;GO:0046872;GO:0046872;GO:0055114;GO:0055114;GO:0098869;
Os06g0225800	455.123	170.252	0.374079	0.0324919	GO:0000166;GO:0000287;GO:0004765;GO:0004765;GO:0004765;GO:0005524;GO:0008652;GO:0009073;GO:0009073;GO:0009073;GO:0009423;GO:0009507;GO:0009536;GO:0009536;GO:0016020;GO:0016021;GO:0016301;GO:0016310;GO:0016740;GO:0019632;GO:0019632;GO:0046872;
Os06g0597000	697.833	301.644	0.432258	0.0123777	GO:0005634;GO:0005634;GO:0006351;GO:0006351;GO:0006355;GO:0006355;GO:0009734;GO:0005634;GO:0006351;GO:0006351;GO:0006355;GO:0009734;
Os07g0127600	21.6963	1.91683	0.088348	0.0331148	GO:0005576;
Os07g0190800	1073.65	198.139	0.184548	0.0262212	GO:0004791;GO:0005623;GO:0005737;GO:0005737;GO:0005737;GO:0006662;GO:0015035;GO:0015035;GO:0016671;GO:0034599;GO:0045454;GO:0045454;GO:0047134;GO:0055114;GO:0055114;GO:0098869;
Os08g0198300	171.017	62.3868	0.364798	0.00811865	GO:0003677;GO:0003700;GO:0005634;GO:0006351;GO:0006355;GO:0006355;GO:0043565;
Os08g0445700	1053.82	319.883	0.303546	0.0213939	GO:0003824;GO:0005737;GO:0005737;GO:0005992;GO:0005992;GO:0016311;GO:0016791;GO:0070413;GO:0003824;GO:0005992;
Os08g0555300	81.5656	23.404	0.286934	0.00667954	GO:0016020;GO:0016021;GO:0016021;GO:0016021;GO:0016021;
Os08g0414700	979.959	320.361	0.326913	0.00070513	GO:0003824;GO:0005737;GO:0005737;GO:0005992;GO:0005992;GO:0016311;GO:0016791;GO:0070413;
Os09g0452900	442.384	125.952	0.284712	0.000361742	GO:0000139;GO:0005794;GO:0006486;GO:0008378;GO:0016020;GO:0016020;GO:0016021;GO:0016021;GO:0016740;GO:0016757;
Os09g0369400	6717.88	2058.33	0.306396	0.0126908	GO:0003824;GO:0004805;GO:0005992;GO:0005992;GO:0016311;GO:0016787;
Os09g0424300	28.0388	3.51518	0.125369	0.00370983	GO:0004014;GO:0004014;GO:0004014;GO:0005829;GO:0005829;GO:0006557;GO:0006596;GO:0006597;GO:0006597;GO:0008295;GO:0008295;GO:0008295;GO:0016829;GO:0016831;GO:0004014;GO:0004014;GO:0004014;GO:0005829;GO:0005829;GO:0006557;GO:0006596;GO:0006597;GO:0006597;GO:0008295;GO:0008295;GO:0008295;GO:0016829;GO:0016831;
Os09g0513800	189.58	29.9042	0.15774	5.45873e-06	GO:0000151;GO:0000209;GO:0004842;GO:0005737;GO:0005737;GO:0016567;GO:0016740;GO:0031624;GO:0032436;GO:0042787;GO:0046872;GO:0046872;GO:0061630;
Os09g0514400	1990.28	684.82	0.344082	0.000919236	GO:0004660;GO:0004662;GO:0005953;GO:0005965;GO:0008318;GO:0008318;GO:0008360;GO:0009414;GO:0009788;GO:0018342;GO:0018342;GO:0018343;GO:0018344;GO:0018344;GO:0048509;GO:0004660;GO:0004662;GO:0005953;GO:0005965;GO:0008318;GO:0018342;GO:0018343;GO:0018344;
Os09g0511700	1196.38	452.233	0.378002	0.00422177	-
Os10g0418100	708.547	341.461	0.481917	0.0379977	GO:0000139;GO:0000166;GO:0000166;GO:0005388;GO:0005388;GO:0005516;GO:0005524;GO:0005524;GO:0005524;GO:0005794;GO:0006811;GO:0006816;GO:0016020;GO:0016020;GO:0016021;GO:0016021;GO:0016021;GO:0016787;GO:0046872;GO:0046872;GO:0070588;GO:0099132;
Os10g0392400	539.983	206.642	0.382682	0.00389677	GO:0003714;GO:0005515;GO:0005634;GO:0006351;GO:0006351;GO:0006355;GO:0009611;GO:0031347;GO:1903507;GO:2000022;
Os10g0391400	625.108	108.25	0.17317	0.000545624	GO:0003714;GO:0005634;GO:0006351;GO:0006351;GO:0006355;GO:0009611;GO:0031347;GO:1903507;GO:2000022;
Os11g0304050	17.711	0	0	0.000789553	GO:0008168;GO:0008168;GO:0008171;GO:0008171;GO:0008757;GO:0016740;GO:0019438;GO:0032259;GO:0046983;GO:0046983;
Os11g0474800	537.256	32.2165	0.059965	6.80394e-06	GO:0000287;GO:0000287;GO:0008152;GO:0010333;GO:0016829;
Os11g0569733	38.1837	0.946529	0.0247888	0.0106397	GO:0000166;GO:0004672;GO:0004674;GO:0005515;GO:0005515;GO:0005524;GO:0005524;GO:0005634;GO:0005783;GO:0005789;GO:0005886;GO:0006468;GO:0006952;GO:0016020;GO:0016021;GO:0016301;GO:0016310;GO:0016740;GO:0031349;GO:0032541;GO:0046777;GO:1900426;GO:1990578;
Os11g0264700	346.899	138.272	0.398595	0.00769368	-
Os11g0184100	285.949	27.839	0.0973566	3.59471e-09	GO:0003865;GO:0003865;GO:0005737;GO:0005737;GO:0006629;GO:0008202;GO:0016020;GO:0016020;GO:0016021;GO:0016021;GO:0016021;GO:0016132;GO:0016627;GO:0055114;
Os11g0549615	262.99	1.31253	0.00499081	0.000235266	GO:0003993;GO:0003993;GO:0016311;GO:0016787;GO:0016787;
Os11g0562100	1662.71	129.307	0.0777688	7.0193e-13	GO:0003824;GO:0016853;GO:0016866;GO:0016866;
Os11g0226933	268.363	129.75	0.483487	0.0400037	GO:0005886;GO:0005886;GO:0006952;GO:0007165;GO:0043531;
Os11g0606300	97.7298	0	0	3.76205e-15	GO:0003743;GO:0005737;GO:0005852;GO:0006413;
Os11g0575600	247.058	0.30959	0.00125311	0.00664439	GO:0006633;GO:0016491;GO:0016491;GO:0016702;GO:0031408;GO:0046872;GO:0046872;GO:0046872;GO:0051213;GO:0055114;GO:0055114;
Os11g0602400	214.956	46.9884	0.218595	6.29002e-05	GO:0000213;GO:0000213;GO:0000214;GO:0000379;GO:0004519;GO:0006388;GO:0016020;GO:0016021;GO:0016021;GO:0090305;GO:0090501;GO:0090502;
Os11g0286800	327.778	8.44998	0.0257796	0.00398589	GO:0016853;GO:0016866;
Os11g0113700	1377.5	333.756	0.242291	1.69276e-05	GO:0000166;GO:0004672;GO:0004674;GO:0004674;GO:0005524;GO:0005524;GO:0005524;GO:0005622;GO:0006468;GO:0007165;GO:0016301;GO:0016310;GO:0016740;GO:0018105;GO:0018107;GO:0035556;GO:0000166;GO:0004672;GO:0004674;GO:0004674;GO:0005524;GO:0005524;GO:0005524;GO:0005622;GO:0006468;GO:0007165;GO:0016301;GO:0016310;GO:0016740;GO:0018105;GO:0018107;GO:0035556;
Os11g0284900	282.197	101.189	0.358577	0.00633031	GO:0004601;GO:0004602;GO:0005634;GO:0005829;GO:0005886;GO:0006979;GO:0016491;GO:0055114;GO:0055114;GO:0098869;
Os11g0572500	2095.94	796.33	0.379939	0.00310958	-
Os11g0183700	1407.62	685.295	0.486848	0.0205554	GO:0003677;GO:0003677;GO:0005634;
Os11g0615700	13.8049	0	0	0.00115836	GO:0000502;GO:0004175;GO:0004298;GO:0004298;GO:0005634;GO:0005737;GO:0005737;GO:0005839;GO:0006508;GO:0006511;GO:0008233;GO:0016787;GO:0019773;GO:0019773;GO:0043161;GO:0051603;GO:0000502;GO:0004175;GO:0004298;GO:0004298;GO:0005634;GO:0005737;GO:0005737;GO:0005839;GO:0006508;GO:0006511;GO:0008233;GO:0016787;GO:0019773;GO:0019773;GO:0043161;GO:0051603;
Os11g0460800	10.3134	0	0	0.00722879	GO:0004180;GO:0004185;GO:0006508;GO:0016747;GO:0019748;
Os11g0285000	51.226	0.628059	0.0122606	3.35553e-06	GO:0016020;GO:0016021;GO:0016021;GO:0016853;GO:0016866;
Os12g0139400	351.586	82.3646	0.234266	0.00373466	GO:0000160;GO:0000160;GO:0005634;GO:0006351;GO:0006351;GO:0006355;GO:0009736;
Os12g0470700	144.207	0	0	0.00207571	GO:0005524;GO:0005524;
Os12g0428200	132.973	34.2379	0.25748	0.00117701	GO:0000045;GO:0000272;GO:0000407;GO:0003824;GO:0004553;GO:0005975;GO:0005975;GO:0006914;GO:0008152;GO:0008810;GO:0016787;GO:0016798;GO:0030245;
Os12g0637200	1029.96	114.073	0.110755	0.0110941	GO:0003993;GO:0003993;GO:0016311;GO:0016787;GO:0016787;GO:0046872;
Os12g0264500	5969.84	1805.47	0.302432	0.000216955	GO:0003723;GO:0003723;GO:0003860;GO:0016020;GO:0016021;GO:0016787;GO:0003723;GO:0003723;GO:0003860;GO:0016020;GO:0016021;GO:0016787;
Os12g0291100	703.68	85.1782	0.121047	0.00458281	GO:0004497;GO:0004497;GO:0009507;GO:0009507;GO:0009536;GO:0009536;GO:0009853;GO:0009853;GO:0015977;GO:0015979;GO:0015979;GO:0016491;GO:0016829;GO:0016984;GO:0016984;GO:0019253;GO:0019253;GO:0055114;
Os12g0460800	3540.1	1548.55	0.437432	0.00961614	GO:0004672;GO:0005524;GO:0005524;GO:0006468;GO:0004672;GO:0005524;GO:0005524;GO:0006468;GO:0004672;GO:0005524;GO:0005524;GO:0006468;
Os12g0503200	576.119	57.8907	0.100484	4.60816e-05	-
Os12g0637400	484.355	31.3861	0.0647997	0.0246824	GO:0003993;GO:0003993;GO:0016311;GO:0016787;GO:0016787;GO:0046872;GO:0046872;
Os12g0224000	783.193	355.55	0.453975	0.014811	GO:0004143;GO:0007205;GO:0016310;
Os12g0265400	56.3781	0	0	1.4822e-10	GO:0000139;GO:0005794;GO:0006486;GO:0008378;GO:0016020;GO:0016020;GO:0016021;GO:0016021;GO:0016740;GO:0016757;
Os12g0256300	1356.29	611.017	0.450508	0.0121269	GO:0000398;GO:0003723;GO:0003723;GO:0003723;GO:0003993;GO:0003993;GO:0005215;GO:0016020;GO:0016021;GO:0016021;GO:0016311;GO:0016787;GO:0016787;GO:0046872;GO:0055085;GO:0071006;GO:0071013;
Os12g0424700	149.42	45.2741	0.303	0.0313153	GO:0000166;GO:0004672;GO:0004674;GO:0004693;GO:0004693;GO:0005524;GO:0005524;GO:0005524;GO:0005634;GO:0005737;GO:0005737;GO:0006468;GO:0008353;GO:0016301;GO:0016310;GO:0016740;GO:0019912;GO:1904031;
Os12g0538600	84.671	5.18484	0.0612351	0.0231065	GO:0005623;GO:0005634;GO:0005737;GO:0005737;GO:0009055;GO:0009055;GO:0015035;GO:0022900;GO:0045454;GO:0055114;GO:0055114;
Os12g0113500	875.002	279.197	0.319081	0.000453822	GO:0000166;GO:0004672;GO:0004674;GO:0004674;GO:0005524;GO:0005524;GO:0005524;GO:0005622;GO:0006468;GO:0007165;GO:0016301;GO:0016310;GO:0016740;GO:0018105;GO:0018107;GO:0035556;GO:0000166;GO:0004672;GO:0004674;GO:0004674;GO:0005524;GO:0005524;GO:0005524;GO:0005622;GO:0006468;GO:0007165;GO:0016301;GO:0016310;GO:0016740;GO:0018105;GO:0018107;GO:0035556;
Os12g0403800	651.714	301.923	0.463275	0.0201521	GO:0000176;GO:0000177;GO:0000467;GO:0017091;GO:0034427;GO:0034473;GO:0034475;GO:0034476;GO:0043928;GO:0071028;GO:0071035;GO:0071038;GO:0071042;
Os12g0464400	43.638	0	0	0.0181836	GO:0016020;GO:0016021;GO:0016021;
Os12g0258700	359.196	115.15	0.320578	0.00458512	GO:0005507;GO:0005507;GO:0005576;GO:0016491;GO:0016491;GO:0016722;GO:0046274;GO:0046274;GO:0046872;GO:0048046;GO:0048046;GO:0052716;GO:0052716;GO:0055114;GO:0055114;

## Sheet: 28W_vs_28M.UP
ID	28W	28M	foldchange	pvalue	GO	KEGG	eggNOG Class
Os01g0274100	4.85106	38.3964	7.91506	0.0460013	GO:0004497;GO:0004499;GO:0016491;GO:0016491;GO:0050660;GO:0050661;GO:0055114;GO:0055114;	K11816	P
Os01g0190400	81.6365	178.801	2.19021	0.0312918	GO:0000166;GO:0001678;GO:0001678;GO:0004340;GO:0004396;GO:0004396;GO:0005524;GO:0005524;GO:0005524;GO:0005536;GO:0005623;GO:0005829;GO:0005829;GO:0005975;GO:0006096;GO:0006096;GO:0008865;GO:0016301;GO:0016310;GO:0016740;GO:0016773;GO:0019158;GO:0046835;GO:0051156;GO:0000166;GO:0001678;GO:0001678;GO:0004340;GO:0004396;GO:0004396;GO:0005524;GO:0005524;GO:0005524;GO:0005536;GO:0005829;GO:0005829;GO:…	K00844	G
Os01g0273800	238.05	1089.98	4.57879	0.0152692	GO:0004497;GO:0004499;GO:0016491;GO:0016491;GO:0050660;GO:0050661;GO:0055114;GO:0055114;GO:0071949;	K11816	-
Os01g0354200	125.823	367.472	2.92053	0.0024683	GO:0016020;GO:0016020;GO:0016021;GO:0016021;GO:0016126;GO:0030176;GO:0050613;GO:0055114;	K00222	-
Os01g0871500	1104.31	2294.29	2.07757	0.0296962	GO:0016020;GO:0016020;GO:0016021;GO:0016021;GO:0022857;GO:0055085;	K14638	E
Os01g0851700	1190.8	2482.94	2.0851	0.0336365	GO:0004645;GO:0004645;GO:0004645;GO:0005737;GO:0005737;GO:0005829;GO:0005829;GO:0005975;GO:0005975;GO:0005980;GO:0008184;GO:0008184;GO:0009414;GO:0009507;GO:0009507;GO:0016740;GO:0016757;GO:0030170;GO:0030170;GO:0046686;GO:0102250;GO:0102499;	K00688	G
Os01g0140500	2182	4549.41	2.08498	0.0208582	GO:0002181;GO:0002181;GO:0003723;GO:0003723;GO:0003735;GO:0003735;GO:0003735;GO:0005840;GO:0006412;GO:0015934;GO:0022625;GO:0022625;GO:0042273;	K02898	-
Os01g0332200	4.12907	23.2791	5.63786	0.0214818	GO:0016491;GO:0016491;GO:0046872;GO:0046872;GO:0051213;GO:0055114;GO:0055114;	K04125	-
Os01g0855000	1121.89	2658.51	2.36968	0.0242102	GO:0008152;GO:0010143;GO:0016020;GO:0016020;GO:0016020;GO:0016021;GO:0016021;GO:0016311;GO:0016740;GO:0016746;GO:0016746;GO:0016791;GO:0090447;GO:0008152;GO:0010143;GO:0016020;GO:0016020;GO:0016020;GO:0016021;GO:0016021;GO:0016311;GO:0016740;GO:0016746;GO:0016746;GO:0016791;GO:0090447;	K13508	-
Os01g0152900	584.143	4775.17	8.17465	0.000123207	GO:0000786;GO:0000786;GO:0003677;GO:0003677;GO:0003677;GO:0005634;GO:0005694;GO:0046982;	K11252	-
Os01g0813700	4.97582	42.6357	8.56857	0.0266793	GO:0004553;GO:0005975;GO:0008152;GO:0008422;GO:0008422;GO:0016787;GO:0016798;GO:0102483;GO:1901657;	K01188	G
Os01g0152700	23.886	989.541	41.4277	2.68362e-20	GO:0000786;GO:0000786;GO:0003677;GO:0003677;GO:0003677;GO:0005634;GO:0005694;GO:0046982;	K11252	-
Os01g0663300	1102.02	2760.27	2.50475	0.0270732	GO:0004553;GO:0005576;GO:0005975;GO:0008152;GO:0016787;GO:0016798;GO:0016985;GO:0016985;GO:0046355;	K19355	-
Os01g0843800	86.8075	297.021	3.42161	0.000371826	GO:0005507;GO:0005507;GO:0005576;GO:0016491;GO:0016491;GO:0016722;GO:0046274;GO:0046274;GO:0046872;GO:0048046;GO:0048046;GO:0052716;GO:0052716;GO:0055114;GO:0055114;	K05909	-
Os01g0266100	37.7357	135.868	3.60051	0.0127111	GO:0016020;GO:0016021;GO:0016567;GO:0043161;GO:0061630;	K16282	-
Os01g0152300	1668.81	4185.92	2.50832	0.0366163	GO:0000786;GO:0000786;GO:0003677;GO:0003677;GO:0003677;GO:0005634;GO:0005694;GO:0046982;	K11252	-
Os01g0348700	917.858	2995.3	3.26336	0.000370328	GO:0000027;GO:0000027;GO:0003723;GO:0003723;GO:0003735;GO:0003735;GO:0003735;GO:0005622;GO:0005840;GO:0005840;GO:0006412;GO:0006412;GO:0006412;GO:0022625;GO:0022625;GO:0030529;	K02893	J
Os01g0285300	156.116	538.888	3.45183	0.00172368	GO:0000981;GO:0001135;GO:0003677;GO:0005634;GO:0006357;GO:0010119;GO:0030154;GO:0043565;GO:0044212;	K09422	-
Os01g0843300	1.90058	20.3791	10.7226	0.00685017	GO:0000166;GO:0003924;GO:0005509;GO:0005525;GO:0005525;GO:0005739;GO:0005741;GO:0007005;GO:0016020;GO:0016021;GO:0016787;GO:0031307;	K07870	-
Os01g0954000	22.8197	65.7971	2.88335	0.0238838	GO:0003955;GO:0005829;GO:0005829;GO:0010181;GO:0016491;GO:0016491;GO:0052873;GO:0055114;GO:0055114;	K19784	R
Os01g0881300	645.792	1639.19	2.53827	0.0400753	GO:0005886;GO:0005887;GO:0008643;GO:0008643;GO:0016020;GO:0016021;GO:0016021;GO:0016021;GO:0016021;GO:0034219;GO:0051119;GO:0051119;GO:0051119;	K15382	-
Os01g0102000	174.097	412.138	2.36729	0.0177247	GO:0003824;GO:0003993;GO:0008152;GO:0009395;GO:0016020;GO:0016021;GO:0016311;GO:0016788;	K01114	M
Os01g0794400	9.37733	31.8654	3.39813	0.0479286	GO:0004791;GO:0005623;GO:0005737;GO:0005737;GO:0016491;GO:0045454;GO:0047134;GO:0055114;GO:0098869;	K17609	-
Os02g0513100	16.2178	290.327	17.9018	2.41322e-05	GO:0005886;GO:0005887;GO:0008643;GO:0008643;GO:0016020;GO:0016021;GO:0016021;GO:0016021;GO:0016021;GO:0034219;GO:0051119;GO:0051119;	K15382	-
Os02g0232900	2109.63	6255.44	2.96519	0.014229	GO:0005887;GO:0006833;GO:0015250;GO:0015267;GO:0016020;GO:0016020;GO:0016021;GO:0016021;GO:0034220;GO:0055085;	K09874	G
Os02g0666500	758.759	1584.59	2.08839	0.0335212	GO:0004497;GO:0004497;GO:0004497;GO:0005506;GO:0005506;GO:0016020;GO:0016021;GO:0016021;GO:0016491;GO:0016705;GO:0020037;GO:0020037;GO:0046872;GO:0055114;GO:0055114;	K15398	Q
Os02g0518600	8.5983	42.8829	4.98737	0.0053462	GO:0006811;GO:0006813;GO:0015079;GO:0015079;GO:0015079;GO:0016020;GO:0016020;GO:0016020;GO:0016020;GO:0016021;GO:0016021;GO:0071805;	K03549	P
Os02g0236600	955.295	1930.61	2.02096	0.0369299	GO:0004601;GO:0004601;GO:0005576;GO:0006979;GO:0006979;GO:0016491;GO:0020037;GO:0020037;GO:0020037;GO:0042744;GO:0042744;GO:0046872;GO:0046872;GO:0055114;GO:0055114;GO:0098869;	K00430	-
Os02g0755900	207.849	431.864	2.07778	0.0369464	GO:0008152;GO:0016740;GO:0016757;GO:0016758;GO:0043231;GO:0080043;GO:0080044;	K21374	-
Os02g0693700	998.235	2464.3	2.46865	0.0262509	GO:0000166;GO:0005524;GO:0005524;GO:0005524;GO:0016020;GO:0016021;GO:0016021;GO:0016021;GO:0016887;GO:0042626;GO:0055085;GO:0000166;GO:0005524;GO:0005524;GO:0005524;GO:0016020;GO:0016020;GO:0016021;GO:0016021;GO:0016021;GO:0016887;GO:0042626;GO:0055085;	K05658	V
Os02g0161800	66.3851	152.285	2.29395	0.0405298	GO:0004601;GO:0004601;GO:0004601;GO:0005576;GO:0006979;GO:0006979;GO:0009505;GO:0009506;GO:0009506;GO:0009664;GO:0016491;GO:0020037;GO:0020037;GO:0020037;GO:0042744;GO:0042744;GO:0046872;GO:0046872;GO:0055114;GO:0055114;GO:0098869;	K00430	-
Os02g0272850	1.74274	28.2566	16.2139	0.000416676	-	K18482	-
Os02g0152400	249.632	752.951	3.01624	0.00664491	GO:0004497;GO:0004497;GO:0009536;GO:0009536;GO:0009853;GO:0009853;GO:0015977;GO:0015979;GO:0015979;GO:0016491;GO:0016829;GO:0016984;GO:0016984;GO:0055114;	K01602	C
Os02g0639500	91.4427	281.192	3.07506	0.00654199	GO:0005576;GO:0005576;GO:0005618;GO:0006949;GO:0009506;GO:0016020;GO:0019953;GO:0071555;	K20628	-
Os02g0101500	1046.29	2274.36	2.17374	0.0181552	GO:0005829;GO:0005829;GO:0008152;GO:0016491;GO:0016616;GO:0016618;GO:0030267;GO:0051287;GO:0051287;GO:0055114;GO:0055114;GO:0005829;GO:0005829;GO:0008152;GO:0016491;GO:0016616;GO:0016618;GO:0030267;GO:0051287;GO:0051287;GO:0055114;GO:0055114;	K15893	C
Os02g0732600	23.6013	81.3508	3.44688	0.00942151	GO:0000981;GO:0001135;GO:0003677;GO:0003677;GO:0005634;GO:0006357;GO:0030154;GO:0043565;GO:0044212;	K09422	K
Os02g0100300	29.9789	79.1895	2.64151	0.0303902	GO:0005829;GO:0005829;GO:0046686;GO:0046983;GO:0046983;	K09560	-
Os02g0306401	365.285	2181.85	5.97301	0.000151946	GO:0003824;GO:0006520;GO:0008483;GO:0008483;GO:0009058;GO:0016740;GO:0030170;	K14271	-
Os03g0307300	25.6652	1215.89	47.375	4.16917e-15	GO:0016740;GO:0030410;GO:0030410;GO:0030418;	K05953	-
Os03g0234900	267.568	804.1	3.00522	0.00212159	GO:0004601;GO:0004601;GO:0005576;GO:0006979;GO:0006979;GO:0016491;GO:0020037;GO:0020037;GO:0020037;GO:0042744;GO:0042744;GO:0046872;GO:0046872;GO:0055114;GO:0055114;GO:0098869;	K00430	-
Os03g0307200	39.1029	1466.54	37.5046	4.74938e-16	GO:0016740;GO:0030410;GO:0030410;GO:0030418;	K05953	-
Os03g0574900	45.214	119.525	2.64354	0.0203665	GO:0006811;GO:0006813;GO:0015079;GO:0015079;GO:0015079;GO:0016020;GO:0016020;GO:0016020;GO:0016020;GO:0016021;GO:0016021;GO:0071805;	K03549	P
Os03g0751400	71.4415	191.226	2.67667	0.0320949	GO:0003723;GO:0003723;GO:0003735;GO:0003735;GO:0003735;GO:0005622;GO:0005840;GO:0005840;GO:0005840;GO:0006412;GO:0006412;GO:0019843;GO:0019843;GO:0030529;	K02933	-
Os03g0654700	0.396421	10.9648	27.6596	0.0134371	GO:0016702;GO:0055114;	K10712	-
Os03g0339300	32.6723	195.305	5.9777	0.00280857	GO:0004601;GO:0006979;GO:0020037;GO:0020037;GO:0055114;GO:0098869;GO:0004601;GO:0004601;GO:0005576;GO:0006979;GO:0006979;GO:0016491;GO:0020037;GO:0020037;GO:0020037;GO:0042744;GO:0042744;GO:0046872;GO:0046872;GO:0055114;GO:0055114;GO:0098869;	K00430	-
Os03g0847500	0	546.101	Inf	3.79059e-33	GO:0009916;GO:0055114;	K17893	-
Os03g0283200	9.50888	194.269	20.4303	0.0484597	GO:0004364;GO:0005737;GO:0005737;GO:0006749;GO:0010731;	K00799	O
Os03g0758100	1202.66	3706.05	3.08155	0.00883954	GO:0004645;GO:0004645;GO:0004645;GO:0005737;GO:0005975;GO:0005975;GO:0005980;GO:0008184;GO:0008184;GO:0009266;GO:0009414;GO:0009507;GO:0009570;GO:0016740;GO:0016757;GO:0030170;GO:0030170;GO:0102250;GO:0102499;	K00688	-
Os03g0667300	2.8635	24.3273	8.49567	0.00571711	GO:0005385;GO:0005385;GO:0005886;GO:0005886;GO:0005886;GO:0006811;GO:0006826;GO:0016020;GO:0016020;GO:0016021;GO:0016021;GO:0016021;GO:0030001;GO:0046873;GO:0055072;GO:0055085;GO:0071577;GO:0071577;	K14709	P
Os04g0630300	37.1269	364.581	9.81984	6.24327e-09	GO:0003824;GO:0050662;	K08695	-
Os04g0493400	771.245	1922.4	2.49259	0.0235593	GO:0004568;GO:0005975;GO:0006032;GO:0016998;	K01183	-
Os04g0665200	54.8875	157.471	2.86897	0.00793344	GO:0008168;GO:0008168;GO:0010252;GO:0016740;GO:0032259;GO:0032259;GO:0046872;GO:0046872;GO:0051749;GO:0103007;	K18848	-
Os04g0630400	96.3306	221.268	2.29696	0.0134068	GO:0003824;GO:0050662;	K08695	M
Os04g0680400	154.018	394.113	2.55887	0.00949778	GO:0000256;GO:0000256;GO:0004038;GO:0004038;GO:0004038;GO:0005737;GO:0006144;GO:0006145;GO:0008270;GO:0016787;GO:0016787;GO:0016810;GO:0046872;GO:0050897;	K01466	-
Os04g0551200	67.7198	157.068	2.31939	0.0372651	GO:0003824;GO:0005737;GO:0005737;GO:0005975;GO:0006099;GO:0006099;GO:0006107;GO:0006108;GO:0006108;GO:0006734;GO:0016491;GO:0016491;GO:0016615;GO:0016616;GO:0019752;GO:0030060;GO:0030060;GO:0030060;GO:0055114;GO:0055114;	K00025	-
Os04g0650700	1258.77	3276.85	2.60322	0.00409481	GO:0016787;GO:0000166;GO:0000166;GO:0004067;GO:0005524;GO:0005524;GO:0015833;GO:0016787;GO:0016887;GO:0016787;GO:0016787;	K13051	-
Os04g0447600	5.47382	29.1069	5.31748	0.0134997	GO:0016491;GO:0016491;GO:0055114;	K22374	-
Os04g0354600	40.5762	126.214	3.11053	0.00784341	GO:0006629;GO:0010345;GO:0016491;GO:0035336;GO:0043231;GO:0055114;GO:0080019;GO:0080019;GO:0102965;	K13356	Q
Os04g0560100	862.754	1791.09	2.07602	0.0244919	GO:0004497;GO:0004497;GO:0005506;GO:0005506;GO:0016020;GO:0016021;GO:0016021;GO:0016491;GO:0016705;GO:0020037;GO:0020037;GO:0046872;GO:0055114;GO:0055114;	K15398	-
Os04g0412200	217.94	472.527	2.16815	0.0485216	GO:0009055;GO:0009055;GO:0009507;GO:0009507;GO:0009536;GO:0022900;GO:0046872;GO:0046872;GO:0051536;GO:0051536;GO:0051537;GO:0051537;GO:0055114;GO:0009055;GO:0009055;GO:0009507;GO:0009507;GO:0009536;GO:0022900;GO:0046872;GO:0046872;GO:0051536;GO:0051536;GO:0051537;GO:0051537;GO:0055114;	K02639	C
Os04g0494100	1400.52	4557.76	3.25433	0.00909548	GO:0000272;GO:0004568;GO:0004568;GO:0005975;GO:0005975;GO:0006032;GO:0006032;GO:0006952;GO:0008061;GO:0008061;GO:0008152;GO:0016787;GO:0016798;GO:0016998;	K01183	G
Os04g0565400	3.90194	19.2006	4.92077	0.0476356	GO:0008152;GO:0016740;GO:0016757;GO:0016758;GO:0043231;GO:0080043;GO:0080044;	K13495	-
Os05g0203800	0	8.38442	Inf	0.0165466	GO:0000977;GO:0003677;GO:0003677;GO:0003700;GO:0005634;GO:0005634;GO:0006351;GO:0006351;GO:0006355;GO:0006355;GO:0045944;GO:0046983;GO:0046983;GO:0000977;GO:0003677;GO:0003677;GO:0003700;GO:0005634;GO:0005634;GO:0006351;GO:0006351;GO:0006355;GO:0006355;GO:0007275;GO:0009908;GO:0010582;GO:0030154;GO:0045944;GO:0046983;GO:0046983;GO:0048440;	K09264	-
Os05g0458600	33.1224	81.1936	2.45132	0.0448666	GO:0005507;GO:0005507;GO:0005576;GO:0016491;GO:0016491;GO:0046274;GO:0046274;GO:0046872;GO:0048046;GO:0048046;GO:0052716;GO:0052716;GO:0055114;GO:0055114;GO:0005507;GO:0005507;GO:0016491;GO:0016491;GO:0016491;GO:0046872;GO:0055114;GO:0055114;	K05909	Q
Os05g0310800	11.2024	41.6629	3.71911	0.017469	GO:0000139;GO:0003677;GO:0005737;GO:0005794;GO:0006890;GO:0015031;GO:0016020;GO:0016021;GO:0016192;GO:0016192;GO:0030126;GO:0030663;GO:0031410;	K20471	-
Os05g0102000	51.06	175.587	3.43884	0.0298301	GO:0008168;GO:0008168;GO:0016740;GO:0032259;GO:0032259;	K08241	-
Os05g0578600	17.0552	51.794	3.03685	0.041825	GO:0004650;GO:0005576;GO:0005975;GO:0008152;GO:0016787;GO:0016798;GO:0071555;	K01213	-
Os06g0105100	0	16.7442	Inf	0.000331071	GO:0004197;GO:0005773;GO:0005773;GO:0006508;GO:0006624;GO:0008233;GO:0051603;	K01369	O
Os06g0135900	47.7519	148.31	3.10585	0.00486758	GO:0006904;GO:0015031;GO:0016192;	K15292	-
Os06g0299200	1.4703	13.5544	9.21881	0.0385636	GO:0016020;GO:0016021;GO:0016021;GO:0016491;GO:0016491;GO:0055114;	K10251	-
Os06g0185100	2.43243	33.4162	13.7378	0.000236631	GO:0016491;GO:0016491;GO:0055114;	K00059	IQ
Os06g0561800	23.9115	65.2305	2.728	0.0408241	GO:0005524;GO:0005524;GO:0016020;GO:0016021;GO:0016021;GO:0016021;GO:0016887;GO:0042626;GO:0055085;	K05665	-
Os06g0156600	7.18348	29.6785	4.1315	0.0273714	GO:0016788;	K21026	-
Os06g0191800	29.2087	118.374	4.05269	0.00089147	GO:0004497;GO:0004497;GO:0004497;GO:0005506;GO:0005506;GO:0016020;GO:0016021;GO:0016491;GO:0016705;GO:0020037;GO:0020037;GO:0046872;GO:0055114;GO:0055114;	K20660	Q
Os06g0299300	115.481	481.898	4.17297	0.00432352	-	K10251	-
Os06g0152000	89.5354	482.018	5.38354	1.29913e-06	-	K14165	-
Os06g0488200	23.2924	69.4194	2.98035	0.0210193	GO:0000166;GO:0003774;GO:0003779;GO:0004672;GO:0005524;GO:0005524;GO:0005524;GO:0006468;GO:0016020;GO:0016021;GO:0016459;GO:0016459;GO:0000166;GO:0003774;GO:0005524;GO:0005524;GO:0005524;GO:0016459;GO:0016459;	K10357	-
Os06g0695400	2.1053	15.2891	7.26218	0.0307716	GO:0004601;GO:0004601;GO:0005576;GO:0006979;GO:0006979;GO:0016491;GO:0020037;GO:0020037;GO:0020037;GO:0042744;GO:0042744;GO:0046872;GO:0046872;GO:0055114;GO:0055114;GO:0098869;	K00430	-
Os06g0235800	0	18.7063	Inf	0.000130618	GO:0000349;GO:0000974;GO:0005634;GO:0006396;GO:0006397;GO:0071010;GO:0071012;GO:0071013;GO:0071014;	K12867	-
Os06g0262800	56.4082	137.96	2.44575	0.0401718	GO:0003824;GO:0006633;GO:0006633;GO:0006633;GO:0008152;GO:0016020;GO:0016020;GO:0016021;GO:0016021;GO:0016740;GO:0016746;GO:0016747;	K15397	-
Os06g0192100	213.207	735.915	3.45165	0.0127789	GO:0008152;GO:0016740;GO:0016757;GO:0016758;GO:0043231;GO:0080043;GO:0080044;	K12930	-
Os06g0109100	153.834	449.276	2.92053	0.0103716	GO:0003824;GO:0008152;GO:0016020;GO:0016021;GO:0016567;GO:0043161;GO:0061630;	K16281	-
Os06g0643700	32.7351	77.6695	2.37267	0.0478779	GO:0003676;GO:0003684;GO:0003906;GO:0004872;GO:0006284;GO:0006289;GO:0008270;GO:0009651;GO:0009725;GO:0009725;GO:0009744;GO:0009788;GO:0016020;GO:0016021;GO:0016021;GO:0016021;GO:0016799;	K07297	-
Os06g0115400	383.167	1169.68	3.05266	0.00126824	GO:0004784;GO:0006801;GO:0019430;GO:0046872;GO:0046872;GO:0055114;GO:0004784;GO:0004784;GO:0006801;GO:0009507;GO:0009507;GO:0009536;GO:0016491;GO:0019430;GO:0046872;GO:0046872;GO:0046872;GO:0055114;GO:0055114;	K04564	-
Os06g0134800	199.542	434.776	2.17887	0.0248002	GO:0005759;GO:0005759;GO:0016226;GO:0016226;	K22073	R
Os06g0154600	8.20109	103.435	12.6124	2.52963e-07	GO:0004150;GO:0004150;GO:0006760;GO:0016829;GO:0046654;GO:0046656;GO:0102083;	K01633	H
Os07g0258400	32.0493	343.074	10.7046	2.17386e-06	GO:0005381;GO:0006811;GO:0016020;GO:0016020;GO:0016021;GO:0016021;GO:0030001;GO:0034755;GO:0046873;GO:0055072;GO:0005381;GO:0006811;GO:0016020;GO:0016020;GO:0016021;GO:0016021;GO:0030001;GO:0034755;GO:0046873;GO:0055072;GO:0016020;GO:0016020;GO:0016021;GO:0016021;GO:0030001;GO:0046873;	K21398	P
Os07g0489300	18.6255	69.0929	3.70959	0.0218008	GO:0008152;GO:0016740;GO:0016757;GO:0016758;GO:0043231;GO:0080043;GO:0080044;	K21373	-
Os07g0412100	562.288	2385.79	4.243	0.0312936	GO:0004373;GO:0009011;GO:0009501;GO:0009507;GO:0009507;GO:0009507;GO:0009507;GO:0009569;GO:0016757;GO:0019252;GO:0019252;GO:0004373;GO:0009011;GO:0009501;GO:0009507;GO:0009507;GO:0009507;GO:0016757;GO:0019252;GO:0019252;	K13679	-
Os07g0627000	874.16	1904.88	2.1791	0.0242937	GO:0000025;GO:0004134;GO:0004134;GO:0004134;GO:0005975;GO:0005975;GO:0005977;GO:0005983;GO:0006006;GO:0009501;GO:0009507;GO:0009507;GO:0009507;GO:0009536;GO:0016740;GO:0016757;GO:0102500;	K00705	G
Os07g0693800	72.8167	247.907	3.40453	0.00153012	GO:0006629;GO:0016020;GO:0016021;GO:0016021;GO:0016717;GO:0055114;GO:0006629;GO:0016020;GO:0016021;GO:0016021;GO:0016717;GO:0055114;	K10257	I
Os07g0694400	149.432	492.538	3.29607	0.000991613	GO:0000139;GO:0000139;GO:0005794;GO:0009834;GO:0010417;GO:0015018;GO:0016020;GO:0016020;GO:0016021;GO:0016021;GO:0016740;GO:0016757;GO:0042285;GO:0071555;	K20869	-
Os07g0677100	18.0264	93.8729	5.20752	0.0180099	GO:0004601;GO:0004601;GO:0005576;GO:0006979;GO:0006979;GO:0016491;GO:0020037;GO:0020037;GO:0020037;GO:0042744;GO:0042744;GO:0046872;GO:0046872;GO:0055114;GO:0055114;GO:0098869;	K00430	-
Os07g0628600	87.1925	266.303	3.05419	0.0036855	GO:0003677;GO:0003677;GO:0003688;GO:0005634;GO:0005664;GO:0005664;GO:0006260;GO:0006260;GO:0006270;GO:0009555;	K02608	-
Os08g0520900	290.926	689.415	2.36972	0.012218	GO:0003824;GO:0004553;GO:0005515;GO:0005975;GO:0005975;GO:0005977;GO:0005983;GO:0008152;GO:0009507;GO:0009507;GO:0009536;GO:0010021;GO:0010021;GO:0010368;GO:0016787;GO:0016798;GO:0019156;GO:0019156;GO:0019252;GO:0043033;	K01214	-
Os08g0401500	137.195	375.057	2.73375	0.0217912	GO:0016614;GO:0016829;GO:0050660;GO:0055114;	K15403	E
Os08g0543400	248.341	1187.16	4.78035	9.63224e-06	GO:0016740;GO:0016747;GO:0016740;GO:0016747;GO:0016740;GO:0016747;	K13065	-
Os08g0118500	0.327918	8.61096	26.2595	0.0368504	GO:0009733;	K14488	-
Os08g0563400	24.3801	70.0759	2.87431	0.0224867	-	K13945	-
Os08g0163100	73.7489	410.974	5.57262	3.70425e-06	GO:0000278;GO:0000775;	K11548	-
Os08g0241800	16.5501	57.5963	3.48011	0.0155409	GO:0000166;GO:0000166;GO:0005524;GO:0006754;GO:0006754;GO:0006811;GO:0008553;GO:0015992;GO:0016020;GO:0016021;GO:0016021;GO:0016021;GO:0016787;GO:0016887;GO:1902600;	K01535	-
Os08g0442200	2.48791	18.6713	7.50482	0.0212127	GO:0005783;GO:0009058;GO:0016020;GO:0016020;GO:0016788;GO:0016844;GO:0009058;GO:0016844;	K21407	-
Os08g0116800	37.6581	98.2761	2.6097	0.0289606	GO:0000176;GO:0000177;GO:0005730;GO:0016075;GO:0031125;GO:0034427;GO:0034475;GO:0071028;GO:0071051;	K12587	J
Os08g0277200	9.95686	77.1333	7.74675	0.0453621	GO:0003824;GO:0050662;	K09753	-
Os08g0298700	14.7694	97.1899	6.5805	0.00757134	GO:0006629;GO:0010345;GO:0016491;GO:0035336;GO:0043231;GO:0055114;GO:0080019;GO:0080019;GO:0102965;	K13356	-
Os09g0455200	32.2402	88.653	2.74976	0.0212058	GO:0003677;GO:0003700;GO:0005634;GO:0005634;GO:0005737;GO:0005737;GO:0006351;GO:0006351;GO:0006355;GO:0006355;GO:0043565;	K09419	K
Os09g0255400	44.342	107.396	2.422	0.0467019	GO:0003824;GO:0004425;GO:0004425;GO:0006568;GO:0008152;GO:0003824;GO:0004425;GO:0004425;GO:0006568;GO:0008152;	K01609	E
Os09g0506000	35.0897	91.0223	2.59399	0.0218311	GO:0003993;GO:0003993;GO:0016311;GO:0016787;GO:0016787;GO:0046872;GO:0046872;GO:0003993;GO:0003993;GO:0016311;GO:0016787;GO:0016787;GO:0046872;GO:0046872;GO:0003993;GO:0003993;GO:0016311;GO:0016787;GO:0016787;GO:0046872;GO:0046872;	K22390	-
Os09g0508900	175.798	447.013	2.54276	0.00546942	GO:0006810;GO:0016020;GO:0016021;GO:0016021;	K13354	-
Os09g0325700	88.6953	735.561	8.29313	0.000269327	GO:0003824;GO:0004721;GO:0004722;GO:0006470;GO:0016787;GO:0043169;GO:0046872;GO:0046872;	K14497	T
Os09g0256100	7.11576	30.0565	4.22394	0.0497845	GO:0008146;GO:0016740;	K22312	-
Os09g0551800	156.35	391.547	2.5043	0.0161663	GO:0000166;GO:0003676;GO:0003677;GO:0003677;GO:0004003;GO:0004386;GO:0005524;GO:0005524;GO:0005524;GO:0006139;GO:0008026;GO:0016787;GO:0016818;GO:0032508;	K15362	-
Os09g0508250	0.294059	9.03051	30.7098	0.0316039	GO:0008643;GO:0016020;GO:0016021;GO:0016021;GO:0016021;	K15382	-
Os10g0133500	6.58234	37.5374	5.70274	0.00605251	GO:0016740;GO:0016747;	K19861	-
Os10g0533500	92.6331	210.871	2.27642	0.0256591	GO:0005506;GO:0005506;GO:0008610;GO:0016020;GO:0016021;GO:0016021;GO:0016491;GO:0016491;GO:0055114;	K15746	-
Os10g0529800	3.43078	3823.69	1114.52	2.79206e-46	GO:0004364;GO:0005737;GO:0005737;GO:0006749;GO:0009407;GO:0016740;	K00799	-
Os10g0195600	88.9803	422.327	4.7463	0.00249586	GO:0006952;GO:0016740;GO:0016746;GO:0016747;	K19861	-
Os10g0528900	1.50415	25.582	17.0075	0.000913551	GO:0004364;GO:0005737;GO:0005737;GO:0006749;GO:0009407;GO:0016740;	K00799	O
Os10g0516100	1244.74	2567.03	2.06231	0.0483515	GO:0005737;GO:0005739;GO:0005739;GO:0005960;GO:0019464;GO:0005737;GO:0005739;GO:0005739;GO:0005960;GO:0019464;	K02437	E
Os10g0430200	210.518	625.454	2.97102	0.00668346	GO:0008270;GO:0009699;GO:0009809;GO:0016491;GO:0016491;GO:0045551;GO:0046872;GO:0052747;GO:0055114;GO:0055114;GO:0008270;GO:0009699;GO:0009809;GO:0016491;GO:0016491;GO:0045551;GO:0046872;GO:0052747;GO:0055114;GO:0055114;GO:0008270;GO:0009699;GO:0009809;GO:0016491;GO:0016491;GO:0045551;GO:0046872;GO:0052747;GO:0055114;GO:0055114;	K00083	C
Os10g0529300	176.504	461.343	2.61378	0.00484153	GO:0004364;GO:0005737;GO:0005737;GO:0006749;GO:0009407;GO:0016740;	K00799	-
Os10g0389300	25.3299	136.618	5.39353	0.000236596	GO:0009507;GO:0015996;GO:0051743;GO:0051743;GO:0055114;	K13545	-
Os11g0249400	5.80252	28.2225	4.86384	0.0195944	GO:0004650;GO:0005576;GO:0005975;GO:0008152;GO:0016787;GO:0016798;GO:0071555;	K01184	M
Os11g0440200	66.3289	712.671	10.7445	0.00371127	GO:0016787;GO:0016787;	K14641	-
Os11g0111900	39.3347	94.3686	2.39912	0.0259895	GO:0005737;GO:0005737;GO:0019005;GO:0030162;GO:0031625;GO:0042787;GO:0043161;	K10523	-
Os11g0210100	352.564	1007.2	2.8568	0.0191818	GO:0004601;GO:0004601;GO:0005576;GO:0006979;GO:0006979;GO:0016491;GO:0020037;GO:0020037;GO:0020037;GO:0042744;GO:0042744;GO:0046872;GO:0046872;GO:0055114;GO:0055114;GO:0098869;	K00430	-
Os11g0236100	125.501	347.255	2.76695	0.00406882	GO:0005985;GO:0016157;GO:0046524;	K00696	-
Os11g0602500	0.327918	367.269	1120	1.1602e-07	GO:0003723;GO:0003735;GO:0003735;GO:0003735;GO:0005622;GO:0005840;GO:0006412;GO:0006412;GO:0015935;GO:0015935;GO:0019843;GO:0019843;GO:0019843;GO:0022627;GO:0030529;GO:0045903;	K02997	-
Os11g0430000	1.4703	31.4728	21.4058	0.000147368	GO:0004180;GO:0004185;GO:0006508;GO:0016020;GO:0016021;GO:0016021;GO:0016747;GO:0019748;	K16296	-
Os11g0558200	6.74017	84.6198	12.5545	0.026737	GO:0000981;GO:0001135;GO:0003677;GO:0003677;GO:0005634;GO:0006357;GO:0030154;GO:0043565;GO:0044212;	K09422	K
Os11g0602600	16.1826	102.634	6.34225	0.012594	GO:0003723;GO:0003735;GO:0003735;GO:0003735;GO:0005622;GO:0005840;GO:0006412;GO:0006412;GO:0015935;GO:0019843;GO:0019843;GO:0019843;GO:0022627;GO:0022627;GO:0030529;GO:0045903;GO:0045903;	K02997	-
Os12g0291400	12.2515	129.011	10.5302	0.00638617	GO:0004497;GO:0004497;GO:0009507;GO:0009507;GO:0009536;GO:0009853;GO:0009853;GO:0015977;GO:0015979;GO:0015979;GO:0016491;GO:0016829;GO:0016984;GO:0016984;GO:0055114;	K01602	-
Os12g0435200	20.2312	128.449	6.34904	0.0102471	GO:0009507;GO:0009507;GO:0009536;GO:0009688;GO:0016491;GO:0016702;GO:0045549;GO:0046872;GO:0046872;GO:0051213;GO:0055114;GO:0055114;	K09840	Q
Os12g0263600	100.884	225.097	2.23125	0.0183037	-	K21568	-
Os12g0588800	595.201	1396.41	2.34612	0.0134136	GO:0005634;GO:0007049;GO:0051301;	K18811	D
Os12g0108000	97.6214	256.177	2.62419	0.00948341	GO:0005507;GO:0005507;GO:0005576;GO:0016491;GO:0016491;GO:0016722;GO:0046274;GO:0046274;GO:0046872;GO:0048046;GO:0048046;GO:0052716;GO:0052716;GO:0055114;GO:0055114;	K05909	Q
