# Supplementary material for: Identification and Characterization of Short Crown Root 8, a Temperature-Sensitive Mutant Associated with Crown Root Development in Rice
Source: Int J Mol Sci. 2021 Sep 13;22(18):9868. doi: 10.3390/ijms22189868 (PMC8465104; doi:10.3390/ijms22189868)
Supplement: Supplementary file 1 [file ijms-22-09868-s001.zip › Table S5.xlsx]

## Sheet: 20M_vs_28M.DOWN
ID	28M	20M	foldchange	pvalue	GO
Os01g0850550	151.472	538.303	3.55382	0.00085578	GO:0005507;GO:0005507;GO:0005576;GO:0016491;GO:0016491;GO:0016722;GO:0046274;GO:0046274;GO:0046872;GO:0048046;GO:0048046;GO:0052716;GO:0052716;GO:0055114;GO:0055114;
Os01g0780500	691.79	1597.47	2.30918	0.000205059	GO:0005886;GO:0005886;GO:0015031;GO:0016020;GO:0016021;GO:0016021;GO:0016021;GO:0030658;GO:0031410;
Os01g0740650	132.333	329.823	2.49237	0.000258533	-
Os01g0202800	71.6615	719.593	10.0416	6.57045e-07	GO:0005887;GO:0006833;GO:0015250;GO:0015267;GO:0016020;GO:0016020;GO:0016021;GO:0016021;GO:0034220;GO:0055085;
Os01g0172600	46.6736	115.493	2.47448	0.00277352	GO:0004601;GO:0004601;GO:0004601;GO:0005576;GO:0006979;GO:0006979;GO:0009505;GO:0009506;GO:0009664;GO:0016491;GO:0020037;GO:0020037;GO:0020037;GO:0042744;GO:0042744;GO:0046872;GO:0046872;GO:0055114;GO:0055114;GO:0098869;
Os01g0220700	72.5882	185.874	2.56066	0.0393997	GO:0008643;GO:0016020;GO:0016021;GO:0016021;GO:0016021;
Os01g0953600	692.138	1566.93	2.2639	0.000281241	GO:0003955;GO:0005829;GO:0005829;GO:0010181;GO:0016491;GO:0016491;GO:0052873;GO:0055114;GO:0055114;GO:0003955;GO:0005829;GO:0005829;GO:0010181;GO:0016491;GO:0016491;GO:0052873;GO:0055114;
Os01g0225500	0.299277	25.3995	84.8697	0.0024115	GO:0003824;GO:0003848;GO:0003864;GO:0003864;GO:0004068;GO:0004347;GO:0004592;GO:0005739;GO:0005739;GO:0006094;GO:0006096;GO:0006523;GO:0008168;GO:0009396;GO:0015940;GO:0015940;GO:0016020;GO:0016021;GO:0016021;GO:0016114;GO:0016740;GO:0016787;GO:0016810;GO:0032259;GO:0046429;GO:0046872;GO:0046872;GO:0055085;GO:0055114;
Os01g0370000	5.97473	70.0259	11.7204	2.45646e-08	GO:0003824;GO:0005622;GO:0006629;GO:0006631;GO:0006633;GO:0010181;GO:0016491;GO:0016491;GO:0016491;GO:0031408;GO:0055114;GO:0055114;GO:0055114;GO:0055114;
Os01g0919800	55.5815	209.313	3.76587	0.00599762	GO:0005783;GO:0005886;GO:0005886;GO:0009734;GO:0009926;GO:0010252;GO:0010315;GO:0010329;GO:0016020;GO:0016021;GO:0016021;GO:0016021;GO:0055085;
Os01g0591000	1152.02	3338.62	2.89805	0.00316549	GO:0004029;GO:0008152;GO:0016491;GO:0016491;GO:0055114;GO:0055114;GO:0004029;GO:0008152;GO:0016491;GO:0016491;GO:0055114;GO:0055114;
Os01g0712700	1731.05	4222.35	2.43918	0.000326241	GO:0003824;GO:0004126;GO:0004126;GO:0005829;GO:0005829;GO:0008270;GO:0008270;GO:0009972;GO:0009972;GO:0016020;GO:0016021;GO:0016787;
Os01g0591300	1371.26	8788.18	6.40882	0.000273589	GO:0004029;GO:0008152;GO:0016491;GO:0016491;GO:0055114;GO:0055114;GO:0008152;GO:0016491;GO:0016491;GO:0055114;
Os01g0118000	1594.17	3223.17	2.02184	0.00119033	GO:0000166;GO:0003676;GO:0003824;GO:0004332;GO:0004332;GO:0004386;GO:0005524;GO:0005524;GO:0005739;GO:0005739;GO:0006096;GO:0006096;GO:0006979;GO:0009507;GO:0009534;GO:0009534;GO:0009536;GO:0009570;GO:0010287;GO:0010287;GO:0016787;GO:0016829;GO:0046686;
Os01g0227300	787.318	1876.98	2.38402	7.68249e-05	GO:0003924;GO:0005525;
Os01g0254000	931.543	2410.15	2.58727	2.10662e-05	GO:0000166;GO:0005525;GO:0005525;GO:0005622;GO:0005783;GO:0005794;GO:0006886;GO:0015031;GO:0016192;
Os01g0505600	27.572	118.362	4.29283	7.67484e-06	GO:0000325;GO:0005509;GO:0005509;GO:0043269;GO:0046872;
Os01g0926400	73.1438	204.36	2.79396	0.000206315	GO:0006486;GO:0016757;GO:0000139;GO:0005794;GO:0006486;GO:0016020;GO:0016021;GO:0016021;GO:0016740;GO:0016757;GO:0016757;GO:0071555;GO:0000139;GO:0005794;GO:0006486;GO:0016020;GO:0016021;GO:0016021;GO:0016740;GO:0016757;GO:0016757;GO:0071555;
Os01g0216500	7.08288	69.7018	9.84089	1.62214e-05	-
Os01g0684900	207.611	416.162	2.00453	0.00417461	GO:0006855;GO:0006855;GO:0015238;GO:0015238;GO:0015297;GO:0016020;GO:0016020;GO:0016021;GO:0016021;GO:0055085;
Os01g0722300	2.67659	53.126	19.8484	6.68597e-05	GO:0000981;GO:0001135;GO:0003677;GO:0005634;GO:0006357;GO:0030154;GO:0043565;GO:0044212;
Os01g0211200	2.46321	50.7154	20.5891	1.18939e-06	GO:0000249;GO:0004497;GO:0004497;GO:0005506;GO:0005506;GO:0016126;GO:0016491;GO:0016705;GO:0020037;GO:0020037;GO:0046872;GO:0055114;GO:0055114;
Os01g0598200	74.263	251.873	3.39164	0.00823586	GO:0005509;GO:0046872;
Os01g0837200	6.32388	27.4459	4.34005	0.00883592	-
Os01g0620800	177.904	407.675	2.29154	0.000737832	GO:0008152;GO:0016740;GO:0016757;GO:0016758;GO:0043231;GO:0080043;GO:0080044;
Os01g0854800	128.42	976.304	7.60245	5.44361e-07	GO:0004497;GO:0005506;GO:0005506;GO:0005773;GO:0005773;GO:0006631;GO:0010345;GO:0016020;GO:0016021;GO:0016021;GO:0016491;GO:0016705;GO:0018685;GO:0020037;GO:0020037;GO:0046872;GO:0055114;GO:0055114;
Os01g0666000	65.106	2010.62	30.8822	1.76979e-09	GO:0008195;GO:0016020;GO:0016021;GO:0016021;GO:0016311;
Os01g0151400	741.945	2589.96	3.49077	4.09936e-08	GO:0006508;GO:0006751;GO:0036374;
Os01g0734466	94.6645	341.397	3.60639	5.53348e-07	GO:0016020;GO:0016020;GO:0016021;GO:0016021;GO:0016491;GO:0016491;GO:0016491;GO:0055114;GO:0055114;
Os01g0557500	461.866	1454.14	3.1484	4.23583e-05	GO:0005773;GO:0005774;GO:0006811;GO:0006812;GO:0006816;GO:0006816;GO:0008324;GO:0009705;GO:0015297;GO:0015369;GO:0016020;GO:0016021;GO:0016021;GO:0016021;GO:0055085;GO:0070588;GO:0098655;
Os01g0187600	13.3536	335.399	25.1168	1.40638e-17	GO:0003824;GO:0009690;GO:0016614;GO:0019139;GO:0050660;GO:0055114;
Os01g0924933	159.445	1202.43	7.54133	4.32153e-08	GO:0016740;GO:0016747;
Os01g0190400	167.896	378.603	2.25498	0.000803129	GO:0000166;GO:0001678;GO:0001678;GO:0004340;GO:0004396;GO:0004396;GO:0005524;GO:0005524;GO:0005524;GO:0005536;GO:0005623;GO:0005829;GO:0005829;GO:0005975;GO:0006096;GO:0006096;GO:0008865;GO:0016301;GO:0016310;GO:0016740;GO:0016773;GO:0019158;GO:0046835;GO:0051156;GO:0000166;GO:0001678;GO:0001678;GO:0004340;GO:0004396;GO:0004396;GO:0005524;GO:0005524;GO:0005524;GO:0005536;GO:0005829;GO:0005829;GO:…
Os01g0707300	1898.11	4233.6	2.23043	0.000247603	GO:0000149;GO:0005484;GO:0005484;GO:0005789;GO:0005794;GO:0005794;GO:0005829;GO:0005829;GO:0006623;GO:0006810;GO:0006886;GO:0006888;GO:0006891;GO:0006896;GO:0012507;GO:0016020;GO:0016020;GO:0016021;GO:0016021;GO:0016192;GO:0031201;GO:0031902;GO:0042147;GO:0048280;GO:0061025;GO:0005622;GO:0006886;GO:0016020;GO:0016020;GO:0016192;
Os01g0752200	562.186	1846.33	3.2842	9.36889e-08	GO:0003860;GO:0016787;GO:0080167;
Os01g0840100	2403.49	6785.86	2.82334	1.5557e-06	GO:0000166;GO:0005524;GO:0005524;
Os01g0866100	282.465	1130.94	4.00383	1.98804e-05	GO:0000166;GO:0003779;GO:0005524;GO:0005524;GO:0005524;GO:0005737;GO:0005856;GO:0005856;GO:0005885;GO:0007015;GO:0007275;GO:0034314;
Os01g0166700	101.714	510.365	5.01765	5.10363e-08	GO:0005764;GO:0006629;GO:0006665;
Os01g0827300	490.053	2336.51	4.76786	0.00747668	GO:0005507;GO:0005507;GO:0005576;GO:0016491;GO:0016491;GO:0016722;GO:0046274;GO:0046274;GO:0046872;GO:0048046;GO:0048046;GO:0052716;GO:0052716;GO:0055114;GO:0055114;
Os01g0263000	11.2101	226.553	20.2097	2.39679e-05	GO:0004601;GO:0004601;GO:0005576;GO:0006979;GO:0006979;GO:0016491;GO:0020037;GO:0020037;GO:0020037;GO:0042744;GO:0042744;GO:0046872;GO:0046872;GO:0055114;GO:0055114;GO:0098869;
Os01g0939500	21.6211	48.398	2.23846	0.0382973	GO:0003747;GO:0005737;GO:0005737;GO:0006415;
Os01g0704100	640.595	2780.28	4.34015	0.000185239	GO:0005515;GO:0005886;GO:0005886;GO:0005886;GO:0005886;GO:0009705;GO:0015112;GO:0015706;GO:0015706;GO:0016020;GO:0016021;GO:0016021;GO:0016021;GO:0042128;GO:0055085;GO:0071249;
Os01g0558600	2788.24	5776.34	2.07168	0.000704486	GO:0000139;GO:0000166;GO:0003924;GO:0005525;GO:0005525;GO:0005789;GO:0005886;GO:0005886;GO:0006888;GO:0015031;GO:0016020;
Os01g0796400	432.461	1160.42	2.6833	1.28687e-05	GO:0003824;GO:0003857;GO:0004165;GO:0004300;GO:0005777;GO:0006631;GO:0008152;GO:0008692;GO:0009062;GO:0016491;GO:0036125;GO:0055114;GO:0070403;GO:0003857;GO:0006631;GO:0016491;GO:0055114;
Os01g0708500	485.259	1358.8	2.80017	5.54895e-06	GO:0005634;GO:0009691;GO:0016787;GO:0005634;GO:0009691;GO:0016787;
Os01g0956800	13.3145	52.7636	3.96287	0.00102732	GO:0005886;GO:0006952;GO:0007165;GO:0043531;
Os01g0711400	1435.64	3475.04	2.42056	3.97658e-05	GO:0003824;GO:0004375;GO:0006546;GO:0055114;
Os01g0559600	3710.39	18570.3	5.00496	9.5142e-08	GO:0004197;GO:0005773;GO:0005773;GO:0006508;GO:0006624;GO:0008233;GO:0051603;GO:0006508;GO:0008233;
Os01g0263300	1578.17	4629.5	2.93345	0.00145454	GO:0004601;GO:0004601;GO:0005576;GO:0006979;GO:0006979;GO:0016491;GO:0020037;GO:0020037;GO:0020037;GO:0042744;GO:0042744;GO:0046872;GO:0046872;GO:0055114;GO:0055114;GO:0098869;
Os01g0738600	224.846	514.348	2.28756	0.00044395	GO:0005622;GO:0006623;GO:0030276;GO:0005622;GO:0006623;GO:0030276;GO:0005622;GO:0006623;GO:0030276;
Os01g0843300	19.1349	74.3245	3.88425	0.000204299	GO:0000166;GO:0003924;GO:0005509;GO:0005525;GO:0005525;GO:0005739;GO:0005741;GO:0007005;GO:0016020;GO:0016021;GO:0016787;GO:0031307;
Os01g0279300	2279.25	5480.42	2.40449	5.20579e-05	GO:0005509;GO:0046872;
Os01g0151500	301.353	638.328	2.11821	0.00744611	GO:0006508;GO:0006751;GO:0016020;GO:0016021;GO:0016021;GO:0036374;
Os01g0850700	217.865	740.222	3.39763	6.23918e-05	GO:0005507;GO:0005507;GO:0055114;GO:0055114;GO:0005507;GO:0005507;GO:0005576;GO:0016491;GO:0016491;GO:0016722;GO:0046274;GO:0046274;GO:0046872;GO:0048046;GO:0048046;GO:0052716;GO:0052716;GO:0055114;GO:0055114;
Os01g0823200	131.76	291.821	2.21478	0.00150803	GO:0016020;GO:0016021;GO:0016021;
Os01g0901800	338.658	988.052	2.91755	5.84153e-06	GO:0016020;GO:0016021;GO:0016021;GO:0016020;GO:0016021;GO:0016021;
Os01g0315800	60.8657	165.198	2.71414	0.000585394	GO:0005802;GO:0016829;GO:0042732;GO:0048040;GO:0048040;GO:0070403;GO:0016020;GO:0016021;
Os01g0141100	280.076	636.356	2.27208	0.00124674	GO:0000166;GO:0005524;GO:0005524;GO:0005524;GO:0005634;GO:0016887;
Os01g0634600	2.68351	65.6241	24.4545	1.65427e-10	GO:0005618;GO:0016787;GO:0030599;GO:0030599;GO:0042545;GO:0042545;GO:0045330;GO:0045490;
Os01g0949800	366.382	1365.11	3.72591	0.013357	GO:0004364;GO:0005737;GO:0005737;GO:0006749;GO:0009407;GO:0016740;
Os01g0658900	167.176	534.989	3.20016	1.38774e-06	GO:0000976;GO:0003677;GO:0003677;GO:0003700;GO:0006355;
Os01g0851600	132.125	507.688	3.84249	3.12097e-05	GO:0003865;GO:0003865;GO:0005737;GO:0005737;GO:0006629;GO:0008202;GO:0016020;GO:0016020;GO:0016021;GO:0016021;GO:0016021;GO:0016132;GO:0016627;GO:0055114;
Os01g0723400	5435.69	13198.2	2.42807	0.00127373	GO:0004470;GO:0004471;GO:0004473;GO:0006090;GO:0006108;GO:0009507;GO:0009507;GO:0016491;GO:0046872;GO:0046872;GO:0051287;GO:0051287;GO:0055114;GO:0055114;GO:0004470;GO:0004471;GO:0016491;GO:0046872;GO:0051287;GO:0055114;GO:0055114;GO:0004470;GO:0004471;GO:0004473;GO:0006090;GO:0006108;GO:0009507;GO:0016491;GO:0046872;GO:0046872;GO:0051287;GO:0051287;GO:0055114;GO:0055114;GO:0004470;GO:0004471;GO:…
Os01g0533900	388.578	1058	2.72275	0.00266053	GO:0000166;GO:0005524;GO:0005524;GO:0005524;GO:0016020;GO:0016021;GO:0016021;GO:0016021;GO:0016887;GO:0042626;GO:0055085;GO:0005524;GO:0005524;GO:0016020;GO:0016021;GO:0016021;GO:0016021;GO:0042626;GO:0055085;
Os01g0770700	588.348	3749.57	6.37304	1.45044e-06	GO:0005375;GO:0005375;GO:0005515;GO:0005886;GO:0005886;GO:0005887;GO:0006811;GO:0006825;GO:0006952;GO:0016020;GO:0016021;GO:0016021;GO:0034219;GO:0035434;GO:0043621;GO:0051119;
Os01g0698900	15.3061	48.4341	3.16437	0.00813829	GO:0005854;
Os01g0185500	238.254	978.428	4.10666	1.28519e-06	GO:0016702;GO:0055114;GO:0055114;
Os01g0955000	442.161	1068.08	2.41559	0.000121257	GO:0003824;GO:0003993;GO:0008152;GO:0009395;GO:0016311;GO:0016788;GO:0016788;
Os01g0218500	68.3781	278.61	4.07456	1.6816e-05	GO:0008429;GO:0009909;GO:0048573;GO:0008429;GO:0008429;GO:0009909;GO:0010229;GO:0048510;GO:0048572;GO:0048573;GO:0008429;GO:0009909;GO:0048573;
Os01g0864700	215.497	455.96	2.11585	0.00179501	-
Os01g0642000	43.3718	108.104	2.49249	0.00340183	GO:0000139;GO:0000139;GO:0005783;GO:0005789;GO:0005789;GO:0005794;GO:0008152;GO:0009056;GO:0009737;GO:0010296;GO:0016020;GO:0016021;GO:0016021;GO:0016787;GO:0016787;
Os01g0238500	531.659	1418.97	2.66894	0.00030899	GO:0003824;GO:0008152;GO:0008483;GO:0008696;GO:0016740;GO:0030170;GO:0046656;GO:0003824;GO:0008152;GO:0008483;GO:0008696;GO:0016740;GO:0030170;GO:0046656;
Os01g0267300	34.6457	88.6495	2.55875	0.00558466	GO:0004867;GO:0004867;GO:0005615;GO:0005615;GO:0010466;GO:0010951;GO:0030414;
Os01g0784800	1.76878	17.1687	9.70653	0.0041304	GO:0003955;GO:0003955;GO:0005737;GO:0005737;GO:0005886;GO:0005886;GO:0010181;GO:0010181;GO:0016491;GO:0055114;
Os01g0216900	2.44326	204.689	83.7769	8.9095e-13	-
Os01g0897600	1796.14	4577.56	2.54856	1.86048e-05	GO:0004553;GO:0005829;GO:0005829;GO:0005975;GO:0008152;GO:0008422;GO:0008422;GO:0008422;GO:0009617;GO:0009866;GO:0016787;GO:0016798;GO:0019748;GO:0030245;GO:0031349;GO:0071281;GO:0071369;GO:0071732;GO:0102483;GO:1901657;GO:1990641;
Os01g0753300	10.2197	37.9363	3.71206	0.00785872	GO:0008168;GO:0008168;GO:0008171;GO:0008171;GO:0008757;GO:0016740;GO:0019438;GO:0032259;GO:0046983;GO:0046983;
Os01g0808100	522.729	1243.84	2.37952	0.000108512	GO:0003677;GO:0003677;GO:0003700;GO:0005515;GO:0005634;GO:0006351;GO:0006351;GO:0006355;GO:0006355;GO:0006952;GO:0043565;
Os01g0952500	150.336	481.263	3.20125	2.084e-06	GO:0000160;GO:0000160;GO:0005634;GO:0006351;GO:0006351;GO:0006355;GO:0009735;GO:0009736;
Os01g0814900	1178.74	3018.03	2.56039	1.56011e-05	GO:0004128;GO:0004128;GO:0016020;GO:0016021;GO:0016021;GO:0016491;GO:0016491;GO:0022900;GO:0055114;GO:0055114;
Os01g0800500	31.4656	191.537	6.08717	2.02333e-09	GO:0003993;GO:0003993;GO:0016311;GO:0016787;GO:0016787;GO:0046872;GO:0046872;
Os01g0794400	29.9033	105.434	3.52584	0.000125981	GO:0004791;GO:0005623;GO:0005737;GO:0005737;GO:0016491;GO:0045454;GO:0047134;GO:0055114;GO:0098869;
Os01g0860400	132.859	278.912	2.0993	0.0037583	GO:0004553;GO:0004568;GO:0005576;GO:0005975;GO:0006032;GO:0008061;GO:0008152;GO:0016787;GO:0016798;
Os01g0782200	207.293	1057.05	5.09929	2.80296e-07	GO:0003951;GO:0008152;GO:0016020;GO:0016021;GO:0016021;GO:0016301;GO:0016310;GO:0003951;GO:0008152;GO:0016301;GO:0016301;GO:0016310;GO:0016310;
Os01g0939100	24.8987	124.048	4.98212	1.1298e-06	GO:0000166;GO:0000166;GO:0005388;GO:0005388;GO:0005388;GO:0005516;GO:0005516;GO:0005524;GO:0005524;GO:0005524;GO:0005887;GO:0006811;GO:0006816;GO:0016020;GO:0016020;GO:0016021;GO:0016021;GO:0016787;GO:0043231;GO:0046872;GO:0046872;GO:0070588;GO:0099132;
Os01g0741900	760.666	1746.54	2.29606	0.00048457	GO:0005634;GO:0005634;GO:0006351;GO:0006351;GO:0006355;GO:0006355;GO:0006417;GO:0009733;GO:0009734;
Os01g0764400	506.538	1267.45	2.50218	3.82286e-05	GO:0004106;GO:0004106;GO:0004106;GO:0005737;GO:0005737;GO:0008652;GO:0009073;GO:0009073;GO:0009073;GO:0016853;GO:0046417;
Os01g0210900	0	5.50703	Inf	0.0375396	GO:0000249;GO:0004497;GO:0004497;GO:0004497;GO:0005506;GO:0005506;GO:0016020;GO:0016021;GO:0016021;GO:0016126;GO:0016491;GO:0016705;GO:0020037;GO:0020037;GO:0046872;GO:0055114;GO:0055114;
Os01g0871300	677.221	1372.53	2.02671	0.00132861	GO:0003824;GO:0004069;GO:0008483;GO:0009058;GO:0009095;GO:0009507;GO:0009570;GO:0009570;GO:0009793;GO:0016020;GO:0016021;GO:0016740;GO:0030170;GO:0033853;GO:0033854;GO:0003824;GO:0009058;GO:0009570;GO:0030170;
Os01g0648000	10.2627	42.0241	4.09484	0.0136653	GO:0005216;GO:0005244;GO:0005249;GO:0005249;GO:0005267;GO:0005887;GO:0006811;GO:0006811;GO:0006813;GO:0006813;GO:0016020;GO:0016020;GO:0016021;GO:0034765;GO:0042391;GO:0055085;GO:0071805;
Os01g0750300	1310.45	3213.45	2.45217	3.58089e-05	GO:0005618;GO:0005794;GO:0005886;GO:0005886;GO:0005886;GO:0006970;GO:0009414;GO:0009833;GO:0009834;GO:0009834;GO:0009834;GO:0016020;GO:0016020;GO:0016021;GO:0016021;GO:0016740;GO:0016757;GO:0016759;GO:0016760;GO:0016760;GO:0016760;GO:0030244;GO:0030244;GO:0030244;GO:0042742;GO:0046872;GO:0046872;GO:0050832;GO:0071555;GO:0016020;GO:0016020;GO:0016021;GO:0016021;GO:0016740;GO:0016757;GO:0016760;GO:…
Os01g0740500	959.148	3809.15	3.97139	3.29629e-05	GO:0004180;GO:0006508;
Os01g0931000	122.083	627.665	5.14129	1.33015e-06	GO:0016491;GO:0016491;GO:0055114;
Os01g0356400	4501.25	9381.09	2.08411	0.00083875	GO:0000166;GO:0000325;GO:0005524;GO:0005524;GO:0005524;GO:0005774;GO:0016020;GO:0016021;GO:0016021;GO:0016021;GO:0016887;GO:0042626;GO:0042626;GO:0055085;GO:0055085;
Os01g0802700	37.353	479.224	12.8296	1.32449e-05	GO:0005783;GO:0005886;GO:0005886;GO:0009734;GO:0009926;GO:0010252;GO:0010315;GO:0010329;GO:0016020;GO:0016021;GO:0016021;GO:0016021;GO:0055085;
Os01g0757400	624.13	1299.04	2.08136	0.000843387	GO:0005524;GO:0005524;GO:0005634;GO:0016887;GO:0005524;GO:0005524;GO:0005634;GO:0016887;
Os01g0143100	182.28	586.103	3.2154	1.1527e-06	GO:0004601;GO:0005743;GO:0005743;GO:0006839;GO:0016020;GO:0016021;GO:0016021;GO:0016021;GO:0022857;GO:0055085;GO:0098869;
Os01g0897200	695.032	1557.05	2.24026	0.000323875	GO:0003723;GO:0003723;GO:0033897;GO:0090502;GO:0003723;GO:0003723;GO:0033897;GO:0090502;GO:0003723;GO:0003723;GO:0033897;GO:0090502;
Os01g0850800	147.189	441.639	3.00048	0.000180167	GO:0005507;GO:0005507;GO:0005576;GO:0016491;GO:0016491;GO:0016722;GO:0046274;GO:0046274;GO:0046872;GO:0048046;GO:0048046;GO:0052716;GO:0052716;GO:0055114;GO:0055114;
Os01g0649200	146.4	417.778	2.85367	0.000105178	-
Os01g0706900	26.2308	78.3359	2.98641	0.00188312	GO:0005783;GO:0005788;GO:0008152;GO:0016787;GO:0016787;
Os01g0216400	78.8142	185.221	2.35009	0.00156143	GO:0016788;
Os01g0972200	1732.47	5576.78	3.21898	0.00569401	GO:0005385;GO:0005886;GO:0005886;GO:0006811;GO:0006829;GO:0016020;GO:0016020;GO:0016020;GO:0016020;GO:0016021;GO:0016021;GO:0030001;GO:0046873;GO:0055085;GO:0071577;
Os01g0295900	0	10.7304	Inf	0.00125197	GO:0002949;GO:0004222;GO:0004672;GO:0005524;GO:0006468;GO:0006508;GO:0016020;GO:0016021;
Os01g0658400	3283.32	9457.94	2.8806	1.12513e-06	GO:0000166;GO:0004842;GO:0005524;GO:0005524;GO:0016567;GO:0016740;
Os01g0755700	424.838	1204.56	2.83535	8.01095e-05	GO:0008270;GO:0016020;GO:0016021;GO:0016021;GO:0016567;GO:0043161;GO:0046872;GO:0061630;
Os01g0541800	220.148	870.266	3.9531	4.2552e-05	GO:0003676;GO:0005886;GO:0005887;GO:0008270;GO:0008643;GO:0008643;GO:0016020;GO:0016021;GO:0016021;GO:0016021;GO:0016021;GO:0034219;GO:0051119;GO:0051119;
Os01g0139600	7.88234	29.5259	3.74583	0.0123176	GO:0005886;GO:0008195;GO:0016020;GO:0016021;GO:0016021;GO:0016311;
Os01g0878800	1242.06	4623.78	3.72269	7.02307e-05	GO:0006725;GO:0008198;GO:0008270;GO:0016491;GO:0016701;GO:0051213;GO:0055114;GO:0006725;GO:0008198;GO:0008270;GO:0016491;GO:0016701;GO:0051213;GO:0055114;
Os01g0950000	33.0487	79.2706	2.3986	0.0225523	GO:0004364;GO:0005737;GO:0005737;GO:0006749;GO:0009407;GO:0016740;
Os01g0316100	18.0885	65.8207	3.63881	0.0010023	GO:0016491;GO:0016491;GO:0055114;
Os01g0949700	110.869	329.349	2.97062	0.00474803	GO:0004364;GO:0005737;GO:0005737;GO:0006749;GO:0009407;GO:0016740;
Os02g0265900	901.889	2741.88	3.04015	7.1829e-07	GO:0005783;GO:0005789;GO:0016020;GO:0016021;GO:0016021;GO:0005783;GO:0005789;GO:0016020;GO:0016021;GO:0016021;GO:0005783;GO:0005789;GO:0016020;GO:0016021;GO:0016021;
Os02g0291000	155.324	324.822	2.09126	0.0163972	GO:0005509;GO:0005886;GO:0005886;GO:0016020;GO:0046872;
Os02g0504700	26.2335	154.962	5.90704	0.00118408	-
Os02g0823100	14756.5	68739.2	4.65824	0.000137993	GO:0005886;GO:0005887;GO:0006833;GO:0015250;GO:0015267;GO:0016020;GO:0016020;GO:0016021;GO:0034220;GO:0055085;
Os02g0562600	760.635	1967.56	2.58674	0.00376978	GO:0006952;GO:0016020;GO:0016021;GO:0016021;GO:0016021;
Os02g0242900	146.04	568.957	3.8959	0.000479578	GO:0008152;GO:0016758;
Os02g0469600	6533.66	14321.3	2.19193	0.000269558	GO:0004197;GO:0005615;GO:0005764;GO:0006508;GO:0006508;GO:0008233;GO:0008234;GO:0008234;GO:0016787;GO:0051603;
Os02g0177600	435.668	2962.46	6.79982	5.34151e-14	GO:0000166;GO:0003824;GO:0005524;GO:0005524;GO:0008152;GO:0009698;GO:0016207;GO:0016874;
Os02g0586400	1018.2	2081	2.04381	0.00104817	GO:0003924;GO:0005525;GO:0005768;GO:0030100;
Os02g0803600	12.5186	88.4499	7.06546	0.00239725	GO:0000149;GO:0005484;GO:0006887;GO:0006906;GO:0016020;GO:0016021;GO:0016021;GO:0016021;GO:0016192;GO:0031201;
Os02g0465500	71.9744	154.262	2.14328	0.00720013	GO:0000175;GO:0000175;GO:0003676;GO:0005739;GO:0005739;GO:0016020;GO:0016021;GO:0016021;GO:0090305;GO:0090503;
Os02g0802500	17.5559	183.434	10.4486	2.20494e-05	GO:0004427;GO:0009678;GO:0015992;GO:0015992;GO:0016020;GO:0016020;GO:0016021;GO:0016021;GO:0004427;GO:0009678;GO:0015992;GO:0015992;GO:0016020;GO:0016020;GO:0016021;GO:0016021;
Os02g0628800	1526.44	4119.12	2.69852	0.00103887	GO:0000398;GO:0005634;GO:0005737;GO:0006464;GO:0031386;
Os02g0695200	46.8706	159.986	3.41336	2.65358e-05	GO:0000981;GO:0001135;GO:0003677;GO:0003677;GO:0005634;GO:0006357;GO:0030154;GO:0043565;GO:0044212;GO:0000981;GO:0001135;GO:0003677;GO:0005634;GO:0006357;GO:0030154;GO:0043565;GO:0044212;
Os02g0226801	14.9938	42.623	2.84272	0.0210841	-
Os02g0763800	11.1705	32.7972	2.93606	0.0257576	GO:0005794;GO:0008107;GO:0008417;GO:0009832;GO:0009969;GO:0016020;GO:0016020;GO:0016020;GO:0016021;GO:0016740;GO:0016757;GO:0036065;GO:0042546;
Os02g0182100	7.97378	28.8287	3.61544	0.0161712	GO:0000160;GO:0000160;GO:0003677;GO:0003677;GO:0003677;GO:0003700;GO:0005622;GO:0005634;GO:0006351;GO:0006351;GO:0006355;GO:0007165;GO:0009736;
Os02g0637700	495.044	1232.83	2.49035	4.45201e-05	GO:0008270;GO:0016491;GO:0016491;GO:0046872;GO:0055114;
Os02g0204400	77.8529	189.919	2.43946	0.00252285	GO:0000166;GO:0000166;GO:0003677;GO:0003677;GO:0003914;GO:0003914;GO:0006281;GO:0006974;GO:0009411;GO:0016829;
Os02g0830200	10.3117	54.8666	5.32079	0.000100085	GO:0000160;GO:0000160;GO:0005634;GO:0005737;GO:0005829;GO:0005829;GO:0006351;GO:0006351;GO:0006355;GO:0009735;GO:0009736;
Os02g0520100	82.1584	320.589	3.90209	0.000247445	GO:0005634;GO:0005737;GO:0005737;GO:0016787;GO:0016818;
Os02g0273100	116.705	287.753	2.46565	0.000370937	GO:0003824;GO:0008152;GO:0008483;GO:0016740;GO:0003824;GO:0008152;
Os02g0311150	2.39726	35.4714	14.7966	0.00032001	-
Os02g0312600	160.496	374.6	2.33401	0.00585399	GO:0000166;GO:0003924;GO:0005525;GO:0005525;GO:0005622;GO:0005737;GO:0005737;GO:0005886;GO:0005886;GO:0007264;GO:0016020;
Os02g0237100	89.4067	218.287	2.44151	0.00139255	GO:0003824;GO:0006596;GO:0009926;GO:0010087;GO:0010487;GO:0016740;GO:0016768;GO:0048759;
Os02g0235000	421.056	885.152	2.10222	0.00107715	GO:0003779;GO:0005737;GO:0005856;GO:0005856;GO:0005885;GO:0005885;GO:0030833;GO:0034314;GO:0034314;
Os02g0664000	676.39	1379.25	2.03913	0.00122179	GO:0004601;GO:0004602;GO:0006979;GO:0016491;GO:0048831;GO:0055114;GO:0055114;GO:0098869;GO:2000280;
Os02g0106100	11.7521	109.714	9.33562	0.000289784	GO:0004553;GO:0004564;GO:0004564;GO:0004575;GO:0004575;GO:0005975;GO:0008152;GO:0016020;GO:0016021;GO:0016021;GO:0016787;GO:0016798;
Os02g0123200	778.619	1719.6	2.20852	0.000302471	GO:0005778;GO:0007031;
Os02g0666700	187.909	723.461	3.85006	5.83628e-05	GO:0005886;GO:0005886;GO:0009526;GO:0015205;GO:0015205;GO:0015851;GO:0015851;GO:0016020;GO:0016020;GO:0016021;GO:0016021;GO:0022857;GO:0043100;GO:0055085;
Os02g0764200	62.4585	204.423	3.27294	0.00698	GO:0005794;GO:0008107;GO:0008417;GO:0009832;GO:0009969;GO:0016020;GO:0016020;GO:0016021;GO:0016021;GO:0016740;GO:0016757;GO:0036065;GO:0042546;
Os02g0190300	43.368	108.603	2.50423	0.00306039	GO:0000166;GO:0005524;GO:0005524;GO:0005524;GO:0016020;GO:0016021;GO:0016021;GO:0016021;GO:0016887;GO:0042626;GO:0055085;
Os02g0767300	20.7764	124.614	5.99784	7.53973e-08	GO:0016491;GO:0016491;GO:0045431;GO:0046872;GO:0046872;GO:0051555;GO:0055114;GO:0055114;
Os02g0771400	88.2043	273.053	3.09569	0.0274131	GO:0004725;GO:0004725;GO:0005737;GO:0005737;GO:0016311;GO:0035335;
Os02g0185200	399.644	1820.67	4.55574	7.19109e-05	GO:0004497;GO:0005506;GO:0005506;GO:0016020;GO:0016020;GO:0016491;GO:0016705;GO:0016709;GO:0020037;GO:0020037;GO:0044550;GO:0046872;GO:0055114;GO:0055114;
Os02g0620500	0.299277	45.896	153.357	9.72672e-07	GO:0005887;GO:0008519;GO:0008519;GO:0015695;GO:0015696;GO:0015696;GO:0016020;GO:0016020;GO:0016021;GO:0072488;GO:0072488;
Os02g0573400	659.11	1622.82	2.46214	0.000323813	GO:0006508;GO:0006511;GO:0008233;GO:0016579;GO:0036459;
Os02g0714100	756.166	2189.09	2.89499	2.59587e-05	GO:0016020;GO:0016021;GO:0016021;GO:0016740;GO:0016746;GO:0016747;
Os02g0318100	258.822	710.373	2.74464	0.0317324	GO:0009916;GO:0009916;GO:0016020;GO:0016021;GO:0016021;GO:0016491;GO:0046872;GO:0046872;GO:0055114;GO:0055114;GO:0070469;GO:0102721;
Os02g0786400	25.3329	69.2155	2.73223	0.0205285	GO:0000981;GO:0001135;GO:0003677;GO:0003677;GO:0005576;GO:0005634;GO:0006357;GO:0030154;GO:0043565;GO:0044212;
Os02g0512000	2126.91	10758.7	5.05839	0.000514397	GO:0009733;
Os02g0611800	8418.56	41162.1	4.88945	2.78066e-08	GO:0016740;GO:0016746;GO:0016747;
Os02g0204700	627.85	3607.56	5.74589	2.48431e-05	GO:0004497;GO:0004497;GO:0004497;GO:0005506;GO:0005506;GO:0010268;GO:0010268;GO:0016020;GO:0016021;GO:0016021;GO:0016131;GO:0016131;GO:0016491;GO:0016705;GO:0020037;GO:0020037;GO:0040008;GO:0046872;GO:0055114;GO:0055114;
Os02g0232000	51.5789	148.922	2.88725	0.000318708	GO:0003677;GO:0003700;GO:0005634;GO:0005634;GO:0006351;GO:0006351;GO:0006355;GO:0006355;GO:0043565;
Os02g0694201	205.205	434.604	2.1179	0.00165532	GO:0004402;GO:0004596;GO:0006334;GO:0007059;GO:0008080;GO:0016740;GO:0017196;GO:0043966;
Os02g0799000	190.417	427.187	2.24343	0.000797197	GO:0003824;GO:0004721;GO:0004722;GO:0006470;GO:0016787;GO:0043169;GO:0046872;GO:0046872;
Os02g0715000	33.0457	201.43	6.09551	1.22464e-09	GO:0004197;GO:0005615;GO:0005764;GO:0006508;GO:0006508;GO:0008233;GO:0008234;GO:0008234;GO:0016787;GO:0051603;
Os02g0157600	449.292	1397.61	3.11069	0.00448276	-
Os02g0629200	176.302	836.065	4.74223	0.00186263	GO:0015267;GO:0016020;GO:0016020;GO:0016021;GO:0016021;GO:0055085;GO:0005886;GO:0005887;GO:0006833;GO:0015250;GO:0015267;GO:0016020;GO:0016020;GO:0016021;GO:0034220;GO:0055085;
Os02g0187800	2095.32	12717.7	6.06958	1.13118e-08	GO:0008270;GO:0009699;GO:0009809;GO:0009809;GO:0016491;GO:0016491;GO:0045551;GO:0045551;GO:0046872;GO:0052747;GO:0055114;GO:0055114;GO:0008270;GO:0016491;GO:0016491;GO:0046872;GO:0055114;
Os02g0620600	31.9824	106.755	3.33793	0.0316874	GO:0005887;GO:0008519;GO:0008519;GO:0015695;GO:0015696;GO:0015696;GO:0016020;GO:0016020;GO:0016021;GO:0072488;GO:0072488;
Os02g0117700	0.299277	17.8625	59.6855	8.1523e-05	GO:0003983;GO:0003983;GO:0005737;GO:0005737;GO:0005977;GO:0006011;GO:0006011;GO:0008152;GO:0070569;
Os02g0138900	21.7488	66.6123	3.0628	0.00336303	GO:0016020;GO:0016021;GO:0016021;GO:0016021;GO:0055085;
Os02g0101000	1174.87	2489.93	2.11932	0.00158806	GO:0003333;GO:0015171;GO:0016020;GO:0016021;GO:0016021;
Os02g0196600	1496.4	3083.11	2.06035	0.000973496	GO:0000166;GO:0000166;GO:0005388;GO:0005507;GO:0005507;GO:0005524;GO:0005524;GO:0005773;GO:0005774;GO:0005887;GO:0006811;GO:0006812;GO:0016020;GO:0016021;GO:0016021;GO:0016787;GO:0019829;GO:0030001;GO:0043231;GO:0046872;GO:0046872;GO:0070588;GO:0099132;
Os02g0791400	27.7188	521.731	18.8223	3.82108e-11	GO:0005739;GO:0005739;GO:0005739;
Os02g0134000	130.874	353.149	2.69839	8.36285e-05	GO:0000166;GO:0003824;GO:0004595;GO:0005524;GO:0009058;GO:0015937;GO:0016740;GO:0016779;
Os02g0314300	5.19882	99.7837	19.1935	8.12403e-13	GO:0005773;GO:0005774;GO:0006811;GO:0006812;GO:0006816;GO:0006816;GO:0008324;GO:0009705;GO:0015297;GO:0015369;GO:0016020;GO:0016021;GO:0016021;GO:0016021;GO:0055085;GO:0070588;GO:0098655;
Os02g0170100	1038.52	3562.32	3.43018	7.15104e-06	GO:0005739;GO:0005739;GO:0005960;GO:0005960;GO:0019464;GO:0019464;GO:0005739;GO:0005739;GO:0005960;GO:0005960;GO:0019464;GO:0019464;
Os02g0626100	76737.2	187049	2.43753	3.73743e-05	GO:0003824;GO:0016829;GO:0003824;GO:0005737;GO:0005737;GO:0006559;GO:0016829;GO:0016841;GO:0003824;GO:0005737;GO:0005737;GO:0005737;GO:0006559;GO:0009698;GO:0009800;GO:0016829;GO:0016841;GO:0045548;
Os02g0194900	1330.84	5309.46	3.98956	0.000157752	GO:0003677;GO:0003700;GO:0005515;GO:0005634;GO:0006351;GO:0006351;GO:0006355;GO:0006355;GO:0006952;GO:0043565;
Os02g0316900	16.5658	74.7701	4.51352	7.6471e-05	GO:0000127;GO:0000995;GO:0001002;GO:0001003;GO:0001007;GO:0006359;GO:0006384;GO:0009304;GO:0042791;GO:0000127;GO:0000995;GO:0001002;GO:0001003;GO:0001007;GO:0006359;GO:0006384;GO:0009304;GO:0042791;
Os02g0291400	151.833	599.625	3.94924	0.0018533	GO:0005509;GO:0005886;GO:0005886;GO:0016020;GO:0046872;
Os02g0557800	547.425	1380.06	2.521	4.40323e-05	GO:0000160;GO:0000160;GO:0005622;GO:0005634;GO:0005737;GO:0005829;GO:0005829;GO:0006351;GO:0006351;GO:0006355;GO:0009736;GO:0016020;GO:0016021;GO:0000160;GO:0000160;GO:0005622;GO:0005634;GO:0005737;GO:0005829;GO:0005829;GO:0006351;GO:0006351;GO:0006355;GO:0009735;GO:0009736;
Os02g0699300	213.337	446.878	2.0947	0.00208715	GO:0000166;GO:0005525;GO:0005525;GO:0005622;GO:0007264;
Os02g0642300	171.883	643.199	3.74207	3.13404e-08	GO:0016020;GO:0016021;GO:0016021;
Os02g0601300	428.672	1878.89	4.38304	3.43742e-05	GO:0004365;GO:0005737;GO:0005737;GO:0006006;GO:0006096;GO:0016491;GO:0016620;GO:0050661;GO:0051287;GO:0051287;GO:0055114;GO:0055114;
Os02g0131400	0.322277	63.4171	196.778	1.84395e-08	GO:0004553;GO:0005886;GO:0005886;GO:0005975;GO:0008152;GO:0008422;GO:0009251;GO:0016787;GO:0016798;
Os02g0222100	93.2277	558.476	5.99045	1.2812e-06	GO:0004124;GO:0005737;GO:0005737;GO:0006535;GO:0030170;
Os02g0600400	248.222	970.825	3.91112	1.06961e-06	GO:0004345;GO:0004345;GO:0005975;GO:0006006;GO:0006006;GO:0006098;GO:0016491;GO:0050661;GO:0055114;GO:0055114;
Os02g0763200	750.342	1809.39	2.41142	7.83848e-05	GO:0005794;GO:0008107;GO:0008417;GO:0009832;GO:0009969;GO:0016020;GO:0016020;GO:0016021;GO:0016021;GO:0016740;GO:0016757;GO:0036065;GO:0042546;
Os02g0621800	328.456	968.872	2.94978	7.61128e-05	GO:0005622;GO:0016020;GO:0016020;GO:0016021;GO:0016491;GO:0016491;GO:0016491;GO:0016614;GO:0046577;GO:0046577;GO:0050660;GO:0055114;GO:0055114;
Os02g0820900	903.661	1903.36	2.10627	0.000691335	GO:0000155;GO:0000160;GO:0004673;GO:0005789;GO:0009873;GO:0010105;GO:0016020;GO:0016021;GO:0018106;GO:0023014;GO:0038199;GO:0046872;GO:0050896;GO:0051740;GO:0000155;GO:0000160;GO:0000160;GO:0000166;GO:0004673;GO:0005524;GO:0005524;GO:0005783;GO:0005789;GO:0007165;GO:0009873;GO:0016020;GO:0016021;GO:0016021;GO:0016301;GO:0016310;GO:0016740;GO:0018106;GO:0023014;GO:0046872;GO:0046872;GO:0000155;GO:…
Os02g0817700	2651.53	6804.89	2.5664	4.08958e-05	GO:0003824;GO:0008152;GO:0016740;GO:0016746;GO:0016747;
Os02g0119400	620.21	1298.11	2.09301	0.000996065	GO:0000149;GO:0005484;GO:0006886;GO:0006906;GO:0012505;GO:0016020;GO:0016021;GO:0016021;GO:0016021;GO:0031201;GO:0048278;
Os02g0745100	12317.7	42463.6	3.44737	0.00474591	GO:0005215;GO:0005886;GO:0005887;GO:0006833;GO:0015115;GO:0015250;GO:0015267;GO:0015708;GO:0016020;GO:0016020;GO:0016020;GO:0016020;GO:0016021;GO:0048226;GO:0055085;
Os02g0102300	46.2507	195.071	4.21769	0.000975679	-
Os02g0752800	225.88	497.801	2.20383	0.0352076	GO:0003677;GO:0003677;GO:0003677;GO:0003700;GO:0005634;GO:0006351;GO:0006351;GO:0006355;GO:0006355;GO:0003677;GO:0003677;GO:0003677;GO:0003700;GO:0005634;GO:0006351;GO:0006351;GO:0006355;GO:0006355;
Os02g0274100	3340.86	6812.27	2.03908	0.000969223	GO:0003723;GO:0003729;GO:0003729;GO:0003824;GO:0003824;GO:0003857;GO:0003857;GO:0003857;GO:0004165;GO:0004300;GO:0005737;GO:0005777;GO:0005777;GO:0005777;GO:0005856;GO:0005874;GO:0006629;GO:0006631;GO:0006631;GO:0006635;GO:0006635;GO:0008017;GO:0008152;GO:0008152;GO:0008692;GO:0009506;GO:0009507;GO:0016491;GO:0016491;GO:0016829;GO:0016853;GO:0018812;GO:0055114;GO:0055114;GO:0070403;GO:0003824;GO:…
Os02g0282900	20.1264	65.6967	3.26421	0.012295	GO:0000054;GO:0000166;GO:0005506;GO:0005506;GO:0005524;GO:0005524;GO:0005524;GO:0005524;GO:0005622;GO:0005852;GO:0006413;GO:0006415;GO:0016887;GO:0043024;
Os02g0452500	1104.87	2407.72	2.17918	0.000338142	GO:0006904;GO:0016192;
Os02g0628200	234.014	910.369	3.89024	5.48707e-09	GO:0016020;GO:0016021;GO:0016021;GO:0016020;GO:0016021;GO:0016021;
Os02g0554900	55.1811	194.886	3.53176	8.67753e-06	GO:0003756;GO:0003756;GO:0005623;GO:0005783;GO:0005783;GO:0005783;GO:0005788;GO:0006457;GO:0016853;GO:0016853;GO:0034976;GO:0045454;GO:0003756;GO:0003756;GO:0005783;GO:0005783;GO:0005783;GO:0005788;GO:0006457;GO:0016853;GO:0016853;GO:0034976;GO:0045454;
Os02g0627800	20.3511	55.8157	2.74264	0.0088317	-
Os02g0776400	294.439	1487.89	5.05331	9.32344e-06	GO:0003700;GO:0006355;
Os02g0626400	9348.42	40979.7	4.38359	1.27816e-11	GO:0003824;GO:0005737;GO:0005737;GO:0006559;GO:0016829;GO:0016841;GO:0003824;GO:0005737;GO:0005737;GO:0005737;GO:0006559;GO:0009698;GO:0009800;GO:0016829;GO:0016841;GO:0045548;GO:0003824;GO:0005737;GO:0005737;GO:0006559;GO:0016829;GO:0016841;
Os02g0125300	20.1236	73.1802	3.63654	0.0104969	GO:0016020;GO:0016021;GO:0016021;GO:0016021;GO:0043066;GO:0016020;GO:0016021;GO:0016021;GO:0016021;GO:0043066;
Os02g0627100	2742.93	6738.51	2.45668	4.73764e-05	GO:0003824;GO:0005737;GO:0005737;GO:0005737;GO:0006559;GO:0009698;GO:0009800;GO:0016829;GO:0016841;GO:0045548;
Os02g0820000	1147.87	2336.9	2.03585	0.00113113	GO:0004721;GO:0006470;GO:0016787;GO:0016787;GO:0046872;GO:0046872;
Os02g0735200	4594.14	22283.7	4.85047	7.52725e-08	GO:0000166;GO:0003824;GO:0004356;GO:0004356;GO:0005524;GO:0005524;GO:0005737;GO:0005737;GO:0006542;GO:0006807;GO:0016874;GO:0000166;GO:0003824;GO:0004356;GO:0004356;GO:0005524;GO:0005524;GO:0005737;GO:0005737;GO:0006542;GO:0006807;GO:0016874;GO:0000166;GO:0003824;GO:0004356;GO:0004356;GO:0005524;GO:0005524;GO:0005737;GO:0005737;GO:0006542;GO:0006807;GO:0016874;
Os02g0528200	14.2054	46.9496	3.30506	0.0082502	GO:0003824;GO:0003844;GO:0003844;GO:0004553;GO:0005975;GO:0005978;GO:0016740;GO:0016757;GO:0016787;GO:0043169;GO:0102752;
Os02g0244700	40.1784	82.2726	2.04768	0.0353994	GO:0003824;GO:0005829;GO:0005829;GO:0006099;GO:0008964;GO:0008964;GO:0009507;GO:0009507;GO:0015977;GO:0048046;GO:0048366;GO:0003824;GO:0005829;GO:0005829;GO:0006099;GO:0008964;GO:0008964;GO:0009507;GO:0009507;GO:0015977;GO:0048046;GO:0048366;GO:0003824;GO:0006099;GO:0008964;GO:0015977;GO:0003824;GO:0006099;GO:0008964;GO:0015977;
Os02g0143400	0.322277	6.86931	21.3149	0.0352671	GO:0009733;
Os02g0736400	1217.56	3244.28	2.66457	9.47809e-06	GO:0003824;GO:0005737;GO:0009570;GO:0016627;GO:0055114;
Os02g0753500	33.9657	189.114	5.56781	5.56344e-06	-
Os03g0276900	491.288	1655.51	3.36973	0.000153951	GO:0007186;GO:0008375;GO:0015020;GO:0016020;GO:0016020;GO:0016740;GO:0018153;
Os03g0121300	42.5466	891.502	20.9535	6.86486e-08	GO:0004601;GO:0006979;GO:0020037;GO:0020037;GO:0055114;GO:0098869;GO:0004601;GO:0004601;GO:0004601;GO:0005576;GO:0006979;GO:0006979;GO:0009505;GO:0009506;GO:0009506;GO:0009664;GO:0016491;GO:0020037;GO:0020037;GO:0020037;GO:0042744;GO:0042744;GO:0046872;GO:0046872;GO:0055114;GO:0055114;GO:0098869;
Os03g0142600	8.95807	58.4846	6.52871	0.000105046	GO:0000981;GO:0001135;GO:0003677;GO:0003677;GO:0005634;GO:0006357;GO:0030154;GO:0043565;GO:0044212;
Os03g0717700	1005.27	2184.7	2.17326	0.000393863	GO:0000155;GO:0000155;GO:0000160;GO:0000160;GO:0004673;GO:0005622;GO:0005886;GO:0005886;GO:0006468;GO:0007165;GO:0009116;GO:0009736;GO:0016020;GO:0016021;GO:0016021;GO:0016301;GO:0016310;GO:0016310;GO:0016740;GO:0016772;GO:0018106;GO:0019955;GO:0023014;GO:0000160;GO:0005622;GO:0009116;
Os03g0701200	425.488	1473.82	3.46383	3.15325e-07	GO:0008152;GO:0016787;GO:0016787;
Os03g0800700	588.638	1259.45	2.1396	0.000647071	GO:0004791;GO:0005623;GO:0005737;GO:0005737;GO:0005737;GO:0006662;GO:0015035;GO:0015035;GO:0016671;GO:0034599;GO:0045454;GO:0045454;GO:0047134;GO:0055114;GO:0055114;GO:0098869;
Os03g0171900	1114.79	3835.22	3.44031	1.87683e-08	GO:0003824;GO:0005739;GO:0005739;GO:0005739;GO:0005774;GO:0008270;GO:0008453;GO:0008453;GO:0008483;GO:0008483;GO:0016020;GO:0016740;GO:0019544;GO:0030170;GO:0030170;GO:0042802;GO:0046686;GO:0003824;GO:0005739;GO:0005739;GO:0008453;GO:0008483;GO:0008483;GO:0016740;GO:0030170;GO:0030170;GO:0042802;
Os03g0667500	10.0294	80.0352	7.98008	0.00222795	GO:0005385;GO:0005385;GO:0005886;GO:0005886;GO:0006811;GO:0006826;GO:0006829;GO:0015691;GO:0016020;GO:0016020;GO:0016021;GO:0016021;GO:0016021;GO:0030001;GO:0046873;GO:0055072;GO:0055085;GO:0071577;GO:0071577;
Os03g0815200	5540.61	15364.2	2.77301	2.03625e-06	GO:0004489;GO:0004489;GO:0004489;GO:0005829;GO:0005829;GO:0006555;GO:0006730;GO:0016491;GO:0035999;GO:0055114;GO:0055114;
Os03g0795800	804.929	1672.3	2.07758	0.000868846	GO:0016020;GO:0016021;GO:0016021;GO:0016020;GO:0016021;GO:0016021;
Os03g0838400	1.17715	28.4576	24.1749	6.92623e-06	GO:0008519;GO:0015696;GO:0015696;GO:0016020;GO:0016020;GO:0016021;GO:0016021;GO:0072488;GO:0072488;GO:0008519;GO:0015696;GO:0016020;GO:0016020;GO:0016021;GO:0016021;GO:0072488;
Os03g0745600	45.4693	92.5381	2.03518	0.0272467	GO:0016020;GO:0016021;GO:0016021;
Os03g0861300	0.621553	35.1316	56.5223	0.000309172	GO:0005886;GO:0005887;GO:0006833;GO:0015250;GO:0015267;GO:0016020;GO:0016020;GO:0016021;GO:0034220;GO:0055085;
Os03g0391100	170.038	632.638	3.72057	0.00575966	GO:0016020;GO:0016021;GO:0016021;GO:0016567;GO:0043161;GO:0061630;
Os03g0411800	1476.51	3212.33	2.17562	0.0107645	GO:0005385;GO:0005886;GO:0005886;GO:0006811;GO:0006829;GO:0016020;GO:0016020;GO:0016020;GO:0016020;GO:0016021;GO:0016021;GO:0030001;GO:0046873;GO:0055085;GO:0071577;
Os03g0255500	1975.07	13954.8	7.06547	1.12702e-07	GO:0004611;GO:0004612;GO:0005524;GO:0005524;GO:0006094;GO:0017076;GO:0004611;GO:0004612;GO:0004612;GO:0005524;GO:0005524;GO:0005829;GO:0005829;GO:0006094;GO:0006094;GO:0016301;GO:0016310;GO:0017076;
Os03g0277300	34.0505	85.37	2.50716	0.0265668	GO:0000166;GO:0005524;GO:0005524;
Os03g0220100	24.2888	63.5837	2.61782	0.0116684	GO:0003824;GO:0006633;GO:0006633;GO:0006633;GO:0008152;GO:0016020;GO:0016020;GO:0016021;GO:0016021;GO:0016740;GO:0016746;GO:0016747;
Os03g0189400	367.602	2440.92	6.64011	4.44388e-05	GO:0008270;GO:0016491;GO:0016491;GO:0046872;GO:0055114;
Os03g0747900	255.258	824.442	3.22983	0.000553686	GO:0000166;GO:0003774;GO:0003779;GO:0003824;GO:0004124;GO:0004124;GO:0005524;GO:0005524;GO:0005524;GO:0006535;GO:0006535;GO:0008652;GO:0016459;GO:0016459;GO:0016740;GO:0019344;
Os03g0743500	617.036	1636.91	2.65286	1.2965e-05	GO:0005509;GO:0005509;GO:0046872;
Os03g0699700	202.592	2897.1	14.3001	1.60182e-06	GO:0005737;GO:0005737;GO:0006629;GO:0006631;GO:0006633;GO:0016491;GO:0016491;GO:0016702;GO:0031408;GO:0046872;GO:0046872;GO:0046872;GO:0051213;GO:0055114;GO:0055114;
Os03g0297600	2471.91	5771.43	2.3348	0.00859397	-
Os03g0339300	183.108	495.299	2.70496	0.0204081	GO:0004601;GO:0006979;GO:0020037;GO:0020037;GO:0055114;GO:0098869;GO:0004601;GO:0004601;GO:0005576;GO:0006979;GO:0006979;GO:0016491;GO:0020037;GO:0020037;GO:0020037;GO:0042744;GO:0042744;GO:0046872;GO:0046872;GO:0055114;GO:0055114;GO:0098869;
Os03g0771100	117.223	305.473	2.60591	0.00498163	GO:0000981;GO:0001135;GO:0003677;GO:0003677;GO:0005634;GO:0006357;GO:0030154;GO:0043565;GO:0044212;
Os03g0843100	271.078	768.424	2.8347	0.000398301	GO:0003924;GO:0005525;GO:0005768;GO:0003924;GO:0005525;GO:0005768;
Os03g0128100	939.069	2226.37	2.37082	0.00447581	GO:0000148;GO:0000148;GO:0003843;GO:0003843;GO:0006075;GO:0006075;GO:0016020;GO:0016020;GO:0016021;GO:0016021;GO:0000148;GO:0000148;GO:0003843;GO:0003843;GO:0006075;GO:0006075;GO:0016020;GO:0016020;GO:0016021;GO:0016021;
Os03g0283200	182.576	474.358	2.59814	0.0444159	GO:0004364;GO:0005737;GO:0005737;GO:0006749;GO:0010731;
Os03g0572900	75.3792	208.495	2.76595	0.000225996	GO:0006855;GO:0006855;GO:0015238;GO:0015238;GO:0015297;GO:0016020;GO:0016020;GO:0016021;GO:0016021;GO:0055085;
Os03g0322700	128.744	422.385	3.28081	4.55595e-06	GO:0003677;GO:0003677;GO:0003700;GO:0006355;
Os03g0617500	313.337	827.594	2.64123	2.68985e-05	GO:0005634;GO:0007049;GO:0051301;
Os03g0749300	125.107	255.844	2.045	0.00843613	GO:0004553;GO:0005886;GO:0005886;GO:0005975;GO:0008422;GO:0009251;GO:0016787;GO:0004553;GO:0005886;GO:0005886;GO:0005975;GO:0008422;GO:0009251;GO:0016787;GO:0004553;GO:0005975;GO:0016787;GO:0004553;GO:0005975;
Os03g0803500	149.578	309.226	2.06733	0.00389315	GO:0005506;GO:0005506;GO:0016491;GO:0016705;GO:0031418;GO:0055114;
Os03g0101100	589.328	1211.77	2.0562	0.00150187	GO:0016790;GO:0043231;GO:0098599;GO:0098734;
Os03g0367101	586.03	3351.51	5.71902	5.78074e-07	GO:0005506;GO:0005506;GO:0016705;GO:0020037;GO:0020037;GO:0055114;
Os03g0369000	44.2065	89.2646	2.01926	0.0254843	GO:0004601;GO:0004601;GO:0004601;GO:0005576;GO:0006979;GO:0006979;GO:0009505;GO:0009506;GO:0009506;GO:0009664;GO:0016491;GO:0020037;GO:0020037;GO:0020037;GO:0042744;GO:0042744;GO:0046872;GO:0046872;GO:0055114;GO:0055114;GO:0098869;
Os03g0826300	8.93119	49.7406	5.56932	0.000195648	GO:0005338;GO:0008643;GO:0015780;GO:0015784;GO:0016020;GO:0016021;GO:0016021;GO:1990570;
Os03g0195800	48.2963	117.297	2.4287	0.0138116	GO:0005886;GO:0005887;GO:0008271;GO:0008271;GO:0008272;GO:0015116;GO:0015116;GO:0016020;GO:0016020;GO:0016021;GO:0016021;GO:0055085;GO:1902358;
Os03g0284100	491.526	1103.77	2.24559	0.000360972	GO:0000160;GO:0000160;GO:0005622;GO:0005634;GO:0006351;GO:0006355;GO:0048511;GO:0005634;GO:0000160;GO:0005622;
Os03g0732000	48.7153	161.753	3.32037	3.52268e-05	GO:0019288;GO:0046872;GO:0046872;GO:0050992;GO:0051745;GO:0055114;
Os03g0563600	523.254	1761.39	3.36623	0.00554172	GO:0004601;GO:0004601;GO:0004601;GO:0005576;GO:0006979;GO:0006979;GO:0009505;GO:0009506;GO:0009506;GO:0009664;GO:0016491;GO:0020037;GO:0020037;GO:0020037;GO:0042744;GO:0042744;GO:0046872;GO:0046872;GO:0055114;GO:0055114;GO:0098869;
Os03g0191000	1628.93	3603.42	2.21214	0.000209822	GO:0001077;GO:0003677;GO:0005634;GO:0005634;GO:0006366;GO:0043565;GO:0045944;
Os03g0320100	657.26	4227.6	6.43216	8.17141e-05	GO:0009505;GO:0046373;GO:0046556;
Os03g0582200	537.281	1374.85	2.5589	0.000964498	GO:0005886;GO:0005886;GO:0015031;GO:0016020;GO:0016021;GO:0016021;GO:0016021;GO:0030658;GO:0031410;GO:0005886;GO:0005886;GO:0015031;GO:0016020;GO:0016021;GO:0016021;GO:0016021;GO:0030658;GO:0031410;
Os03g0365900	22.1135	50.9125	2.30233	0.0284292	GO:0016787;GO:0016788;
Os03g0233000	27.4963	344.19	12.5177	2.91616e-11	GO:0015292;
Os03g0718000	178.285	848.146	4.75724	4.92946e-10	GO:0000162;GO:0004049;GO:0005950;GO:0006541;GO:0008152;GO:0008652;GO:0009073;GO:0009507;GO:0009507;GO:0009536;GO:0016829;
Os03g0197000	230.485	534.123	2.31738	0.000406362	GO:0016020;GO:0016021;GO:0016021;GO:0016765;
Os03g0393700	475.829	1429.46	3.00414	5.35339e-05	GO:0004185;GO:0004185;GO:0006508;GO:0051603;GO:0004185;GO:0006508;GO:0004180;GO:0004185;GO:0004185;GO:0004185;GO:0006508;GO:0006508;GO:0008233;GO:0016787;GO:0051603;
Os03g0338000	8.09571	175.457	21.6729	3.20296e-06	GO:0003824;GO:0005739;GO:0008453;GO:0008483;GO:0008483;GO:0016740;GO:0030170;GO:0030170;GO:0042802;
Os03g0152400	202.41	415.757	2.05404	0.00286514	GO:0000166;GO:0003824;GO:0004321;GO:0005524;GO:0005524;GO:0005777;GO:0008152;GO:0009695;GO:0016874;GO:0016874;
Os03g0577500	718.543	1873.12	2.60683	1.32999e-05	GO:0000139;GO:0005794;GO:0006486;GO:0008378;GO:0016020;GO:0016020;GO:0016021;GO:0016021;GO:0016740;GO:0016757;GO:0000139;GO:0005794;GO:0006486;GO:0008378;GO:0016020;GO:0016020;GO:0016021;GO:0016021;GO:0016740;GO:0016757;
Os03g0826600	3888.61	9199.55	2.36577	7.77953e-05	GO:0003824;GO:0003993;GO:0008152;GO:0009395;GO:0016311;GO:0016788;GO:0003824;GO:0003993;GO:0008152;GO:0009395;GO:0016311;GO:0016787;GO:0016788;
Os03g0369600	16.7966	140.534	8.36678	0.00098517	GO:0004601;GO:0004601;GO:0006979;GO:0016491;GO:0020037;GO:0020037;GO:0042744;GO:0046872;GO:0046872;GO:0055114;GO:0055114;GO:0098869;
Os03g0828300	22.1016	248.213	11.2305	1.31027e-11	-
Os03g0858800	460.333	928.549	2.01712	0.0145553	GO:0005886;GO:0005886;GO:0005886;GO:0006855;GO:0006855;GO:0015238;GO:0015238;GO:0015297;GO:0016020;GO:0016020;GO:0016021;GO:0016021;GO:0055085;GO:0071244;GO:1902456;GO:1902456;
Os03g0128200	919.145	1876.47	2.04153	0.0337304	GO:0003843;GO:0003843;GO:0016020;GO:0016021;GO:0016021;GO:0016740;
Os03g0852800	34.9425	134.751	3.85635	1.39138e-05	GO:0003824;GO:0003993;GO:0008152;GO:0009395;GO:0016311;GO:0016788;
Os03g0661300	1559.72	5324.76	3.41393	2.22574e-08	GO:0000166;GO:0003924;GO:0003924;GO:0005200;GO:0005525;GO:0005525;GO:0005737;GO:0005737;GO:0005856;GO:0005874;GO:0005874;GO:0007010;GO:0007017;
Os03g0389700	57.4093	382.159	6.65675	1.25929e-12	GO:0003824;GO:0003849;GO:0003849;GO:0008652;GO:0009073;GO:0009073;GO:0009423;GO:0009507;GO:0009507;GO:0009536;GO:0016740;
Os03g0742900	703.273	2199.55	3.12759	2.94072e-07	GO:0005634;GO:0005634;GO:0006351;GO:0006351;GO:0006355;GO:0006355;GO:0009734;GO:0005634;GO:0005634;GO:0006351;GO:0006351;GO:0006355;GO:0006355;GO:0009734;
Os03g0788800	487.611	1451.27	2.97629	5.55996e-06	GO:0000209;GO:0042787;GO:0043161;GO:0061630;
Os03g0719000	138.483	778.57	5.62215	0.000899195	GO:0000226;GO:0000910;GO:0008017;
Os03g0319300	3031.41	6975.85	2.30119	0.000109546	GO:0005509;GO:0046872;
Os03g0132000	1058.52	2619.24	2.47443	3.65075e-05	GO:0000166;GO:0003824;GO:0005524;GO:0005524;GO:0008152;GO:0016020;GO:0016021;GO:0016874;GO:0016874;
Os03g0223400	4729.62	18035.7	3.81334	0.00384648	GO:0000166;GO:0003824;GO:0004356;GO:0004356;GO:0005524;GO:0005524;GO:0005737;GO:0005737;GO:0006542;GO:0006807;GO:0016874;
Os03g0633800	388.571	1152.88	2.96698	3.05053e-05	GO:0005634;GO:0005634;GO:0006351;GO:0006351;GO:0006355;GO:0006355;GO:0009733;GO:0009734;
Os03g0654400	318.226	1225.89	3.85226	3.93805e-07	GO:0003333;GO:0015171;GO:0016020;GO:0016020;GO:0016021;GO:0016021;GO:0003333;GO:0015171;GO:0016020;GO:0016020;GO:0016021;GO:0016021;
Os03g0348900	206.41	444.209	2.15207	0.00121962	GO:0005634;GO:0005737;GO:0005737;GO:0008270;GO:0016567;GO:0016740;GO:0016740;GO:0046872;GO:0008270;
Os03g0808600	45.9431	124.805	2.7165	0.00142009	GO:0000166;GO:0004672;GO:0004674;GO:0004683;GO:0005509;GO:0005516;GO:0005524;GO:0005524;GO:0005524;GO:0005634;GO:0005737;GO:0005737;GO:0005886;GO:0005886;GO:0006468;GO:0009738;GO:0009931;GO:0016020;GO:0016301;GO:0016310;GO:0016740;GO:0018105;GO:0035556;GO:0046777;GO:0046872;
Os03g0576200	0.598553	21.6362	36.1474	0.000274583	GO:0006811;GO:0006813;GO:0015079;GO:0015079;GO:0016020;GO:0016020;GO:0016020;GO:0016020;GO:0016021;GO:0016021;GO:0071805;
Os03g0297900	209.695	1107.33	5.28067	0.00261188	GO:0005507;GO:0005507;GO:0016491;GO:0016491;GO:0016722;GO:0046872;GO:0055114;GO:0055114;GO:0055114;
Os03g0749500	30.5348	69.5105	2.27643	0.0236659	GO:0004553;GO:0005886;GO:0005886;GO:0005975;GO:0008422;GO:0009251;GO:0016020;GO:0016021;GO:0016787;
Os03g0183000	1673.5	6999.77	4.18271	2.8399e-05	GO:0003677;GO:0003677;GO:0003677;GO:0003700;GO:0005634;GO:0006351;GO:0006351;GO:0006355;GO:0006355;GO:0003677;GO:0003677;GO:0003677;GO:0003700;GO:0005634;GO:0006351;GO:0006351;GO:0006355;GO:0006355;
Os03g0188100	86.4957	826.93	9.56037	2.41808e-10	GO:0006855;GO:0015238;GO:0015297;GO:0016020;GO:0016020;GO:0016021;GO:0016021;GO:0055085;
Os03g0688300	11.0685	34.1208	3.08269	0.0204705	GO:0000166;GO:0004672;GO:0004674;GO:0004683;GO:0005509;GO:0005516;GO:0005524;GO:0005524;GO:0005524;GO:0005634;GO:0005737;GO:0005737;GO:0005886;GO:0005886;GO:0006468;GO:0006970;GO:0009738;GO:0009931;GO:0010152;GO:0016020;GO:0016301;GO:0016310;GO:0016740;GO:0018105;GO:0035556;GO:0046777;GO:0046872;GO:1902584;
Os03g0709000	809.965	2012.16	2.48426	4.4016e-05	GO:0004364;GO:0004602;GO:0005635;GO:0005773;GO:0005773;GO:0005783;GO:0005783;GO:0005794;GO:0016020;GO:0016020;GO:0016021;GO:0016021;GO:0098869;
Os03g0149000	25.8467	836.62	32.3686	7.80947e-05	-
Os03g0150800	0	9.737	Inf	0.00270226	GO:0005315;GO:0005887;GO:0006817;GO:0006817;GO:0015293;GO:0016020;GO:0016021;GO:0016021;GO:0022857;GO:0055085;
Os03g0776900	40.0562	90.6321	2.26262	0.0117234	-
Os03g0390200	208.763	604.666	2.89643	5.91886e-06	GO:0000166;GO:0004672;GO:0004674;GO:0004674;GO:0005524;GO:0005524;GO:0005524;GO:0005634;GO:0005737;GO:0005737;GO:0006468;GO:0006468;GO:0009738;GO:0016301;GO:0016310;GO:0016740;GO:0035556;GO:0000166;GO:0004672;GO:0004674;GO:0004674;GO:0005524;GO:0005524;GO:0005524;GO:0005634;GO:0005737;GO:0005737;GO:0006468;GO:0006468;GO:0009738;GO:0016301;GO:0016310;GO:0016740;GO:0035556;
Os03g0182000	15.6727	81.6237	5.20803	0.0147182	GO:0004497;GO:0004497;GO:0004499;GO:0016491;GO:0016491;GO:0050660;GO:0050661;GO:0055114;GO:0055114;GO:0055114;
Os03g0720800	218.745	716.317	3.27467	0.000185219	GO:0000981;GO:0001135;GO:0003677;GO:0003677;GO:0005634;GO:0006357;GO:0030154;GO:0043565;GO:0044212;
Os03g0790900	2487.79	9391.97	3.77522	8.61567e-05	GO:0003824;GO:0004031;GO:0005506;GO:0005506;GO:0005829;GO:0009055;GO:0009055;GO:0009688;GO:0009851;GO:0016491;GO:0016491;GO:0016614;GO:0016903;GO:0022900;GO:0046872;GO:0046872;GO:0050660;GO:0050660;GO:0051536;GO:0051536;GO:0051537;GO:0051537;GO:0055114;GO:0055114;GO:0102797;GO:0102798;GO:0003824;GO:0005506;GO:0005506;GO:0016491;GO:0016614;GO:0046872;GO:0050660;GO:0055114;GO:0005506;GO:0005506;GO:…
Os03g0368000	0	20.1425	Inf	4.7295e-06	GO:0004601;GO:0004601;GO:0004601;GO:0005576;GO:0006979;GO:0006979;GO:0009505;GO:0009506;GO:0009506;GO:0009664;GO:0016491;GO:0020037;GO:0020037;GO:0020037;GO:0042744;GO:0042744;GO:0046872;GO:0046872;GO:0055114;GO:0055114;GO:0098869;
Os03g0273200	279.568	1656.91	5.9267	8.3983e-06	GO:0005507;GO:0005507;GO:0005576;GO:0016491;GO:0016491;GO:0016722;GO:0046274;GO:0046274;GO:0046872;GO:0048046;GO:0048046;GO:0052716;GO:0052716;GO:0055114;GO:0055114;GO:0005507;GO:0005507;GO:0005576;GO:0016491;GO:0016491;GO:0016722;GO:0046274;GO:0046274;GO:0046872;GO:0048046;GO:0048046;GO:0052716;GO:0052716;GO:0055114;GO:0055114;
Os03g0321800	5.3432	31.0874	5.81814	0.00158938	GO:0005739;GO:0005739;GO:0005739;GO:0006464;GO:0009249;GO:0009249;GO:0009249;GO:0016874;GO:0016874;GO:0033819;GO:0033819;GO:0033819;GO:0005739;GO:0005739;GO:0006464;GO:0009249;GO:0009249;GO:0016874;GO:0016874;GO:0033819;GO:0033819;
Os03g0318600	903.661	1965.43	2.17497	0.000391541	GO:0003677;GO:0003677;GO:0003700;GO:0005515;GO:0005634;GO:0006351;GO:0006351;GO:0006351;GO:0006355;GO:0006355;GO:0006952;GO:0043565;
Os03g0326100	337.583	1010.85	2.99437	0.000253564	GO:0000166;GO:0000287;GO:0000287;GO:0000287;GO:0004012;GO:0004012;GO:0005524;GO:0005524;GO:0005524;GO:0015914;GO:0016020;GO:0016021;GO:0016021;GO:0016021;GO:0016787;GO:0045332;
Os03g0196000	148.859	497.24	3.34035	0.00264634	GO:0005886;GO:0005887;GO:0008271;GO:0008271;GO:0008272;GO:0015116;GO:0015116;GO:0016020;GO:0016020;GO:0016021;GO:0016021;GO:0055085;GO:1902358;
Os03g0245700	969.502	2842.14	2.93155	0.00153591	GO:0003824;GO:0006633;GO:0006633;GO:0008152;GO:0016020;GO:0016020;GO:0016021;GO:0016021;GO:0016747;GO:0003824;GO:0006633;GO:0006633;GO:0006633;GO:0008152;GO:0016020;GO:0016020;GO:0016021;GO:0016021;GO:0016740;GO:0016746;GO:0016747;
Os03g0212800	36.1856	99.2326	2.74232	0.00234454	GO:0004553;GO:0004565;GO:0005576;GO:0005975;GO:0008152;GO:0008422;GO:0016787;GO:0016798;GO:0033907;GO:0042973;GO:0080079;GO:0080083;GO:0102483;GO:1901657;
Os03g0845000	737.397	2026.81	2.7486	5.922e-06	-
Os03g0795600	1.81173	12.0071	6.6274	0.0322222	GO:0016020;GO:0016021;GO:0016021;
Os03g0397400	450.425	1180.78	2.62149	0.00040047	GO:0005773;GO:0005774;GO:0006811;GO:0006812;GO:0006816;GO:0006816;GO:0008324;GO:0009705;GO:0015297;GO:0015369;GO:0016020;GO:0016021;GO:0016021;GO:0016021;GO:0055085;GO:0070588;GO:0098655;
Os03g0738600	395.893	3733.99	9.43182	1.10053e-05	GO:0005737;GO:0005737;GO:0005737;GO:0006629;GO:0006631;GO:0006633;GO:0009611;GO:0016165;GO:0016491;GO:0016491;GO:0016702;GO:0031408;GO:0046872;GO:0046872;GO:0046872;GO:0051213;GO:0051707;GO:0055114;GO:0055114;
Os03g0174900	691.879	3728.21	5.38853	2.95087e-05	GO:0003677;GO:0003677;GO:0003700;GO:0006355;GO:0016602;
Os03g0341000	77.9427	226.508	2.90609	0.00240771	GO:0003677;GO:0003677;GO:0003677;GO:0003700;GO:0005634;GO:0006351;GO:0006351;GO:0006355;GO:0006355;
Os03g0425300	190.285	824.705	4.33405	5.53793e-10	GO:0003951;GO:0005622;GO:0008152;GO:0016020;GO:0016021;GO:0016021;GO:0016301;GO:0016310;GO:0035556;GO:0046872;GO:0046872;GO:0000166;GO:0003951;GO:0004143;GO:0004143;GO:0005524;GO:0005524;GO:0007205;GO:0008152;GO:0016301;GO:0016301;GO:0016310;GO:0016740;
Os03g0214400	311.715	738.01	2.36758	0.000149506	GO:0009707;GO:0019375;GO:0035250;
Os03g0125800	946.965	2043.89	2.15836	0.000524213	GO:0016020;GO:0016021;GO:0016021;
Os03g0326000	143.436	419.867	2.92722	1.32527e-05	GO:0000287;GO:0000287;GO:0004012;GO:0004012;GO:0005524;GO:0005524;GO:0005886;GO:0005886;GO:0015914;GO:0016020;GO:0016021;GO:0016021;GO:0016021;GO:0045332;
Os03g0144300	90.6049	545.11	6.01634	5.75921e-05	GO:0006465;GO:0006486;GO:0008233;GO:0016020;GO:0016020;GO:0016021;GO:0016021;GO:0016740;GO:0016757;GO:0016757;
Os03g0316200	884.171	3234.06	3.65773	5.67393e-09	GO:0006012;GO:0016740;GO:0016757;GO:0047216;
Os03g0720300	2836.24	12320.3	4.34388	1.84588e-05	GO:0003824;GO:0004351;GO:0004351;GO:0006536;GO:0016829;GO:0016831;GO:0016831;GO:0019752;GO:0030170;GO:0003824;GO:0004351;GO:0006536;GO:0016829;GO:0016831;GO:0019752;GO:0030170;
Os03g0597600	1289.16	3286.58	2.54939	5.41706e-05	GO:0016787;
Os03g0200800	470.322	1085.09	2.30711	0.000205852	GO:0000166;GO:0005525;GO:0005525;GO:0005622;GO:0007264;
Os03g0812200	1639.46	4347.35	2.6517	8.4621e-06	GO:0000209;GO:0042787;GO:0043161;GO:0061630;GO:0000209;GO:0042787;GO:0043161;GO:0061630;
Os03g0365800	27.1519	82.3431	3.03268	0.00324776	GO:0016787;GO:0016788;
Os03g0358100	532.474	1076.63	2.02193	0.00171994	GO:0004601;GO:0004602;GO:0006979;GO:0016491;GO:0055114;GO:0055114;GO:0098869;
Os03g0198600	255.018	833.557	3.26862	3.75724e-07	GO:0003677;GO:0003677;GO:0005634;GO:0006351;GO:0006351;GO:0006355;GO:0006355;GO:0043565;
Os03g0203700	338.942	1197.85	3.53407	0.00562969	GO:0000166;GO:0000166;GO:0005388;GO:0005388;GO:0005388;GO:0005516;GO:0005524;GO:0005524;GO:0005524;GO:0005887;GO:0006811;GO:0006816;GO:0016020;GO:0016020;GO:0016021;GO:0016021;GO:0016787;GO:0043231;GO:0070588;GO:0099132;GO:0000166;GO:0000166;GO:0005388;GO:0005388;GO:0005388;GO:0005516;GO:0005524;GO:0005524;GO:0005524;GO:0005887;GO:0006811;GO:0006816;GO:0016020;GO:0016020;GO:0016021;GO:0016021;GO:…
Os03g0231600	4.49829	19.6171	4.36101	0.0236119	GO:0003824;GO:0004084;GO:0004084;GO:0008152;GO:0008483;GO:0008652;GO:0009081;GO:0009082;GO:0016740;GO:0052654;GO:0052655;GO:0052656;
Os03g0647600	752.943	2643.48	3.51087	1.82612e-08	GO:0003700;GO:0006355;
Os03g0737300	59.1382	173.73	2.93769	0.00453013	GO:0016311;GO:0016791;
Os03g0332533	34.587	157.404	4.55096	0.02735	GO:0003993;GO:0016020;GO:0016021;GO:0016021;GO:0016311;
Os03g0819600	892.885	2237.52	2.50594	0.00123157	GO:0005783;GO:0009813;GO:0009813;GO:0016853;GO:0016872;GO:0045430;GO:0045430;GO:0080167;GO:0005783;GO:0009813;GO:0009813;GO:0016853;GO:0016872;GO:0045430;GO:0045430;GO:0080167;
Os03g0273800	4874.54	11704.5	2.40114	0.00213154	GO:0008152;GO:0016787;GO:0016787;
Os03g0368900	111.481	1804.28	16.1846	4.82345e-06	GO:0004601;GO:0004601;GO:0004601;GO:0005576;GO:0006979;GO:0006979;GO:0009505;GO:0009506;GO:0009506;GO:0009664;GO:0016491;GO:0020037;GO:0020037;GO:0020037;GO:0042744;GO:0042744;GO:0046872;GO:0046872;GO:0055114;GO:0055114;GO:0098869;
Os03g0570800	28.3049	77.3188	2.73164	0.00392915	GO:0006855;GO:0006855;GO:0015238;GO:0015238;GO:0015297;GO:0016020;GO:0016020;GO:0016021;GO:0016021;GO:0055085;
Os03g0856700	185.42	1259.03	6.79013	8.93217e-08	GO:0009416;GO:0009685;GO:0009686;GO:0009740;GO:0009826;GO:0009908;GO:0016491;GO:0016491;GO:0016491;GO:0045544;GO:0046872;GO:0046872;GO:0055114;GO:0055114;GO:0016491;GO:0016491;GO:0016491;GO:0046872;GO:0046872;GO:0055114;GO:0055114;
Os03g0219300	367.945	900.191	2.44654	9.00144e-05	GO:0000166;GO:0003924;GO:0003924;GO:0005200;GO:0005525;GO:0005525;GO:0005829;GO:0005829;GO:0005874;GO:0005874;GO:0005886;GO:0005886;GO:0007010;GO:0007017;
Os04g0432300	34.3628	1211.31	35.2507	2.69064e-07	GO:0000139;GO:0005794;GO:0006486;GO:0008417;GO:0016020;GO:0016021;GO:0016021;GO:0016740;GO:0016757;GO:0032580;GO:0036065;GO:0046920;
Os04g0531750	14.071	44.1776	3.13962	0.00796584	GO:0004672;GO:0005524;GO:0006468;GO:0016020;GO:0016021;GO:0030246;
Os04g0532100	155.282	468.274	3.01564	5.96157e-06	-
Os04g0319800	3.57137	19.1674	5.36695	0.0160595	GO:0008152;GO:0016740;GO:0016757;GO:0016758;GO:0043231;GO:0080043;GO:0080044;
Os04g0423800	112.375	4988.61	44.3925	2.2913e-07	GO:0004601;GO:0004601;GO:0005576;GO:0006979;GO:0006979;GO:0016491;GO:0020037;GO:0020037;GO:0020037;GO:0042744;GO:0042744;GO:0046872;GO:0046872;GO:0055114;GO:0055114;GO:0098869;
Os04g0691100	7120.59	16497.6	2.31689	0.000120323	GO:0000166;GO:0004672;GO:0004674;GO:0004674;GO:0005524;GO:0005524;GO:0005524;GO:0005634;GO:0005634;GO:0005737;GO:0005737;GO:0005737;GO:0006468;GO:0006468;GO:0009738;GO:0016301;GO:0016310;GO:0016740;GO:0035556;
Os04g0623500	1206.07	4732.8	3.92416	7.58182e-10	GO:0003824;GO:0003824;GO:0003973;GO:0005777;GO:0008891;GO:0009853;GO:0009853;GO:0009854;GO:0010109;GO:0010181;GO:0016032;GO:0016491;GO:0016491;GO:0019048;GO:0052852;GO:0052853;GO:0052854;GO:0055114;GO:0055114;
Os04g0688100	2785.93	9921.8	3.5614	0.000182847	GO:0004601;GO:0004601;GO:0004601;GO:0005576;GO:0006979;GO:0006979;GO:0009505;GO:0009506;GO:0009506;GO:0009664;GO:0016491;GO:0020037;GO:0020037;GO:0020037;GO:0042744;GO:0042744;GO:0046872;GO:0046872;GO:0055114;GO:0055114;GO:0098869;GO:0004601;GO:0004601;GO:0004601;GO:0005576;GO:0006979;GO:0006979;GO:0009505;GO:0009506;GO:0009506;GO:0009664;GO:0016491;GO:0020037;GO:0020037;GO:0020037;GO:0042744;GO:…
Os04g0554000	3.02186	13.826	4.57534	0.0449365	GO:0003824;GO:0004805;GO:0005992;GO:0005992;GO:0016311;GO:0016787;
Os04g0513400	31.0045	103.096	3.3252	0.00025806	GO:0004553;GO:0005975;GO:0004553;GO:0005975;
Os04g0182800	445.973	961.306	2.15553	0.00105579	GO:0005739;GO:0005759;GO:0005829;GO:0005829;GO:0009055;GO:0009055;GO:0009055;GO:0022900;GO:0055114;GO:0055114;GO:0055114;
Os04g0681400	20.4259	46.689	2.28578	0.0453537	GO:0016020;GO:0016021;GO:0016021;
Os04g0447800	273.964	1057.41	3.85965	0.000221037	GO:0003824;GO:0004351;GO:0004351;GO:0006536;GO:0016829;GO:0016831;GO:0016831;GO:0019752;GO:0030170;
Os04g0618700	6.12658	28.3976	4.63515	0.00533076	GO:0000166;GO:0004672;GO:0004674;GO:0005524;GO:0005524;GO:0005524;GO:0005768;GO:0005886;GO:0005886;GO:0005886;GO:0006468;GO:0006898;GO:0006952;GO:0010359;GO:0016020;GO:0016020;GO:0016021;GO:0016021;GO:0016045;GO:0016301;GO:0016310;GO:0016740;GO:0042742;GO:0052544;
Os04g0482100	59.7412	268.454	4.49362	0.000114721	GO:0005737;GO:0005829;GO:0005829;GO:0008113;GO:0008113;GO:0016491;GO:0055114;GO:0055114;
Os04g0680800	34.1425	81.9838	2.40122	0.00819665	GO:0005516;GO:0005886;GO:0005886;GO:0006952;GO:0006952;GO:0006952;GO:0009607;GO:0016020;GO:0016021;GO:0016021;GO:0016021;
Os04g0491700	823.553	2204.34	2.67662	8.34509e-06	GO:0005215;GO:0005366;GO:0005773;GO:0005887;GO:0009705;GO:0009705;GO:0015798;GO:0015992;GO:0016020;GO:0016020;GO:0016021;GO:0016021;GO:0022857;GO:0055085;
Os04g0518100	2434.64	15280.7	6.27637	3.29701e-13	GO:0003824;GO:0005737;GO:0005737;GO:0005737;GO:0006559;GO:0009698;GO:0009800;GO:0016829;GO:0016841;GO:0045548;
Os04g0311400	1166.49	7447.4	6.38447	0.000160689	GO:0004197;GO:0005615;GO:0005764;GO:0006508;GO:0006508;GO:0008233;GO:0008234;GO:0008234;GO:0016787;GO:0051603;GO:0006508;GO:0008234;
Os04g0449200	2.37426	23.8723	10.0546	0.00101364	GO:0005794;GO:0008107;GO:0008417;GO:0009832;GO:0009969;GO:0016020;GO:0016020;GO:0036065;GO:0042546;
Os04g0515400	35.9149	74.1758	2.06532	0.033041	GO:0009143;GO:0046872;GO:0047429;
Os04g0118800	7.79948	64.0726	8.21498	0.000776991	GO:0043531;
Os04g0680400	369.903	980.701	2.65124	1.76193e-05	GO:0000256;GO:0000256;GO:0004038;GO:0004038;GO:0004038;GO:0005737;GO:0006144;GO:0006145;GO:0008270;GO:0016787;GO:0016787;GO:0016810;GO:0046872;GO:0050897;
Os04g0682000	386.631	1019.01	2.63561	2.2851e-05	GO:0000045;GO:0000422;GO:0004197;GO:0004553;GO:0005515;GO:0005737;GO:0005737;GO:0005737;GO:0005739;GO:0005758;GO:0005775;GO:0005776;GO:0005829;GO:0005829;GO:0005975;GO:0006501;GO:0006508;GO:0006612;GO:0006914;GO:0006914;GO:0008233;GO:0008234;GO:0009055;GO:0015031;GO:0016226;GO:0016226;GO:0016787;GO:0016807;GO:0019786;GO:0022900;GO:0043066;GO:0044804;GO:0046872;GO:0051536;GO:0051536;GO:0051537;GO:…
Os04g0470500	59.4205	239.513	4.0308	0.000335609	GO:0043531;
Os04g0526300	61.0297	164.72	2.69901	0.000544306	GO:0008146;GO:0016740;
Os04g0563801	448.946	1117.17	2.48844	6.93153e-05	GO:0005319;GO:0006869;GO:0016020;GO:0016021;GO:0016021;GO:0016021;
Os04g0512300	68.5931	209.059	3.04781	4.41354e-05	GO:0003779;GO:0005200;GO:0005737;GO:0005737;GO:0005856;GO:0005885;GO:0005885;GO:0015629;GO:0030041;GO:0030833;GO:0034314;GO:0034314;GO:0051015;
Os04g0509600	131.503	694.295	5.2797	3.82289e-08	GO:0005886;GO:0005887;GO:0008519;GO:0008519;GO:0009624;GO:0015695;GO:0015696;GO:0015696;GO:0015696;GO:0015843;GO:0016020;GO:0016020;GO:0016021;GO:0072488;GO:0072488;GO:0008519;GO:0015696;GO:0015696;GO:0016020;GO:0016020;GO:0016021;GO:0016021;GO:0072488;
Os04g0535600	144.411	297.213	2.05811	0.00512271	GO:0004553;GO:0004564;GO:0004564;GO:0004575;GO:0004575;GO:0005975;GO:0008152;GO:0016020;GO:0016021;GO:0016021;GO:0016787;GO:0016798;GO:0004553;GO:0004564;GO:0004575;GO:0005975;GO:0016020;GO:0016021;GO:0016021;
Os04g0615100	754.014	1542.96	2.04633	0.00111282	GO:0004620;GO:0005829;GO:0005829;GO:0006629;GO:0008374;GO:0009395;GO:0016740;GO:0016746;
Os04g0618200	618.3	1346.81	2.17824	0.000385879	GO:0003978;GO:0005794;GO:0005975;GO:0006012;GO:0016020;GO:0016021;GO:0016021;GO:0016853;GO:0032580;GO:0033358;GO:0045227;GO:0050373;GO:0003824;GO:0003978;GO:0005794;GO:0005975;GO:0006012;GO:0016020;GO:0016021;GO:0016021;GO:0016853;GO:0032580;GO:0033358;GO:0045227;GO:0050373;GO:0050662;
Os04g0404800	1691.24	5295.54	3.13116	1.93614e-07	GO:0000166;GO:0003824;GO:0003987;GO:0003987;GO:0005524;GO:0005524;GO:0008152;GO:0016208;GO:0016874;GO:0019427;
Os04g0466600	859.537	1808.42	2.10394	0.000760628	GO:0004668;GO:0009446;GO:0047632;
Os04g0555300	767.936	1800.88	2.34509	0.00602625	GO:0005215;GO:0006810;GO:0016020;GO:0016021;GO:0016021;GO:0016021;GO:0055085;GO:0016020;GO:0016021;GO:0016021;GO:0016021;GO:0055085;
Os04g0470100	359.993	732.075	2.03358	0.00209985	GO:0000139;GO:0003924;GO:0005525;
Os04g0647800	1402.35	4170.13	2.97367	0.00162636	GO:0002237;GO:0004370;GO:0004370;GO:0005829;GO:0005829;GO:0005975;GO:0006072;GO:0009617;GO:0010188;GO:0016301;GO:0016310;GO:0016773;GO:0019563;GO:0042742;GO:0080167;GO:0004370;GO:0004370;GO:0005739;GO:0005829;GO:0005975;GO:0006071;GO:0006072;GO:0006641;GO:0016301;GO:0016310;GO:0016310;GO:0016773;GO:0046167;
Os04g0653200	676.145	1487.3	2.19968	0.000365288	GO:0005773;GO:0005774;GO:0006811;GO:0006812;GO:0006816;GO:0006816;GO:0008324;GO:0009705;GO:0015297;GO:0015369;GO:0016020;GO:0016021;GO:0016021;GO:0016021;GO:0055085;GO:0070588;GO:0098655;
Os04g0508500	94.3397	272.886	2.89259	0.017203	GO:0000981;GO:0001135;GO:0003677;GO:0003677;GO:0005634;GO:0006357;GO:0030154;GO:0043565;GO:0044212;
Os04g0521100	68.7793	476.85	6.93305	0.0012761	GO:0005886;GO:0005887;GO:0006833;GO:0015250;GO:0015267;GO:0016020;GO:0016020;GO:0016021;GO:0034220;GO:0055085;
Os04g0623800	1114.81	2242.97	2.01198	0.00143527	GO:0004047;GO:0004047;GO:0005739;GO:0005739;GO:0006546;GO:0008483;GO:0016740;GO:0032259;GO:0004047;GO:0004047;GO:0005739;GO:0005739;GO:0006546;GO:0008483;GO:0016740;GO:0032259;
Os04g0688200	259.811	1075.13	4.13812	6.93786e-05	GO:0004601;GO:0004601;GO:0004601;GO:0005576;GO:0006979;GO:0006979;GO:0009505;GO:0009506;GO:0009506;GO:0009664;GO:0016491;GO:0020037;GO:0020037;GO:0020037;GO:0042744;GO:0042744;GO:0046872;GO:0046872;GO:0055114;GO:0055114;GO:0098869;
Os04g0500700	3248.16	9874.54	3.04004	2.60425e-07	GO:0016740;GO:0016746;GO:0016747;GO:0016740;GO:0016746;GO:0016747;
Os04g0509400	152.064	361.157	2.37504	0.000442915	-
Os04g0671200	200.137	655.92	3.27736	1.01756e-05	GO:0016491;GO:0016491;GO:0055114;GO:0016491;GO:0016491;GO:0055114;
Os04g0624000	476.015	1591.43	3.34324	1.08939e-07	GO:0000421;GO:0005737;GO:0005773;GO:0005774;GO:0005856;GO:0005874;GO:0006914;GO:0006995;GO:0015031;GO:0016020;GO:0031410;
Os04g0183300	12.9953	105.176	8.09343	0.000234678	-
Os04g0650000	6852.48	17140.5	2.50136	3.68761e-05	GO:0006508;GO:0008234;GO:0006508;GO:0008234;GO:0006508;GO:0008234;
Os04g0346800	31.6064	66.4597	2.10273	0.0388022	GO:0009143;GO:0047429;GO:0009143;GO:0047429;
Os04g0518800	40.3996	123.42	3.05499	0.000297479	GO:0005634;GO:0009691;GO:0016787;
Os04g0594100	296.442	2068.91	6.97913	6.21068e-07	GO:0000981;GO:0001135;GO:0003677;GO:0005634;GO:0006357;GO:0030154;GO:0043565;GO:0044212;
Os04g0481700	1.76878	89.4054	50.5464	2.09637e-06	GO:0000166;GO:0005524;GO:0005524;GO:0005524;GO:0016020;GO:0016021;GO:0016021;GO:0016021;GO:0016887;GO:0042626;GO:0055085;
Os04g0445000	144.152	877.177	6.08506	0.00195141	GO:0005216;GO:0005244;GO:0005249;GO:0005249;GO:0005267;GO:0005887;GO:0006811;GO:0006811;GO:0006813;GO:0006813;GO:0016020;GO:0016020;GO:0016021;GO:0016021;GO:0034220;GO:0034765;GO:0042391;GO:0055085;GO:0071805;GO:0071805;
Os04g0399300	194.862	533.766	2.7392	0.00183763	GO:0005634;GO:0005737;GO:0005737;GO:0016787;GO:0016818;
Os04g0640600	570.67	2716.99	4.76105	3.12652e-11	-
Os04g0401700	1654.76	17641.9	10.6613	4.25398e-06	GO:0006811;GO:0006813;GO:0015079;GO:0015079;GO:0016020;GO:0016020;GO:0016021;GO:0016021;GO:0071805;GO:0005886;GO:0006811;GO:0006813;GO:0006813;GO:0015079;GO:0015079;GO:0015079;GO:0016020;GO:0016020;GO:0016020;GO:0016021;GO:0071805;
Os04g0538000	41.4033	127.214	3.07255	0.000193799	-
Os04g0559700	327.693	816.068	2.49034	0.000681607	GO:0005886;GO:0005887;GO:0006833;GO:0015250;GO:0015267;GO:0016020;GO:0016020;GO:0016021;GO:0034220;GO:0055085;
Os04g0474800	909.86	2386.14	2.62253	9.9345e-06	GO:0004553;GO:0005975;GO:0004553;GO:0005975;GO:0004553;GO:0005975;
Os04g0485300	1941.54	5663.65	2.91709	8.59634e-07	GO:0004345;GO:0004345;GO:0005975;GO:0006006;GO:0006006;GO:0006098;GO:0016491;GO:0050661;GO:0055114;GO:0055114;GO:0004345;GO:0004345;GO:0005975;GO:0006006;GO:0006006;GO:0006098;GO:0016491;GO:0050661;GO:0055114;GO:0055114;GO:0004345;GO:0006006;GO:0050661;GO:0055114;GO:0004345;GO:0006006;GO:0050661;GO:0055114;
Os04g0637000	1394.49	3961.88	2.84109	4.00721e-05	GO:0003677;GO:0003677;GO:0003700;GO:0005634;GO:0006351;GO:0006351;GO:0006351;GO:0006355;GO:0006355;GO:0006952;GO:0043565;
Os04g0182900	1.82171	21.8102	11.9724	0.000635596	-
Os04g0498200	615.14	1628.11	2.64673	3.41951e-05	GO:0005739;GO:0005739;GO:0005739;
Os04g0390800	0.611577	16.9156	27.6589	0.00565803	GO:0016491;GO:0016491;GO:0055114;
Os04g0101400	11.3188	69.6375	6.1524	8.91293e-06	GO:0004497;GO:0005506;GO:0005506;GO:0009813;GO:0016020;GO:0016020;GO:0016020;GO:0016021;GO:0016021;GO:0016491;GO:0016705;GO:0016709;GO:0020037;GO:0020037;GO:0044550;GO:0046872;GO:0055114;GO:0055114;
Os04g0442000	1252.91	2537.25	2.02509	0.00121382	GO:0003677;GO:0003677;GO:0003677;GO:0005634;GO:0005634;GO:0006351;GO:0006351;GO:0006355;GO:0006355;GO:0009725;GO:0009734;
Os04g0578300	52.5272	156.834	2.98576	0.000989402	GO:0005874;
Os04g0555700	0.900878	18.0534	20.0398	0.0102974	GO:0003676;GO:0003779;GO:0003779;GO:0005622;GO:0008270;GO:0015629;GO:0030042;
Os04g0630900	51.6574	153.042	2.96264	0.00754056	GO:0003824;GO:0003854;GO:0006694;GO:0016020;GO:0016021;GO:0016021;GO:0016616;GO:0050662;GO:0055114;
Os04g0686300	176.942	396.117	2.23869	0.00116228	-
Os05g0331200	4.77817	38.7158	8.10262	4.95764e-05	GO:0005509;GO:0016491;GO:0016491;GO:0055114;
Os05g0427400	2591.35	6493.77	2.50594	5.23359e-05	GO:0003824;GO:0005737;GO:0005737;GO:0005737;GO:0006559;GO:0009698;GO:0009800;GO:0016829;GO:0016841;GO:0045548;
Os05g0494000	1067.61	3478.62	3.25832	1.0694e-07	GO:0004497;GO:0005506;GO:0005506;GO:0009809;GO:0016020;GO:0016020;GO:0016020;GO:0016021;GO:0016491;GO:0016705;GO:0016709;GO:0020037;GO:0020037;GO:0046872;GO:0055114;GO:0055114;
Os05g0553400	599.114	1940.96	3.23972	7.12409e-05	GO:0000981;GO:0001135;GO:0003677;GO:0005634;GO:0006357;GO:0030154;GO:0043565;GO:0044212;
Os05g0473000	0.92083	11.7048	12.7111	0.0106698	-
Os05g0529200	456.465	928.154	2.03335	0.00216335	GO:0003824;GO:0004165;GO:0005777;GO:0008152;GO:0003824;GO:0004165;GO:0005777;GO:0008152;
Os05g0280500	60.7836	536.804	8.83139	8.11066e-05	GO:0008152;GO:0010143;GO:0016020;GO:0016020;GO:0016020;GO:0016021;GO:0016021;GO:0016311;GO:0016740;GO:0016746;GO:0016746;GO:0016791;GO:0090447;
Os05g0135200	5.08382	218.966	43.0711	1.08103e-09	GO:0004601;GO:0004601;GO:0004601;GO:0005576;GO:0006979;GO:0006979;GO:0009505;GO:0009506;GO:0009664;GO:0016020;GO:0016021;GO:0016021;GO:0016491;GO:0020037;GO:0020037;GO:0020037;GO:0042744;GO:0042744;GO:0046872;GO:0046872;GO:0055114;GO:0055114;GO:0098869;
Os05g0100600	678.69	1459.22	2.15006	0.00827481	GO:0000139;GO:0000166;GO:0000166;GO:0000287;GO:0000287;GO:0000287;GO:0004012;GO:0004012;GO:0004012;GO:0005524;GO:0005524;GO:0005524;GO:0005802;GO:0005886;GO:0015914;GO:0016020;GO:0016021;GO:0016021;GO:0016021;GO:0016787;GO:0045332;GO:0048194;GO:0000139;GO:0000166;GO:0000166;GO:0000287;GO:0000287;GO:0000287;GO:0004012;GO:0004012;GO:0004012;GO:0005524;GO:0005524;GO:0005524;GO:0005802;GO:0005886;GO:…
Os05g0135700	397.448	2035.37	5.12109	5.9931e-09	GO:0000166;GO:0004478;GO:0004478;GO:0004478;GO:0005524;GO:0005524;GO:0005524;GO:0005737;GO:0005829;GO:0005829;GO:0006556;GO:0006556;GO:0006730;GO:0016740;GO:0046872;GO:0046872;GO:0000166;GO:0004478;GO:0004478;GO:0004478;GO:0005524;GO:0005524;GO:0005524;GO:0005737;GO:0005829;GO:0005829;GO:0006556;GO:0006556;GO:0006730;GO:0016740;GO:0046872;GO:0046872;
Os05g0535400	108.77	282.416	2.59644	0.000697704	GO:0016301;GO:0016310;
Os05g0135400	268.868	918.599	3.41654	1.69175e-07	GO:0004601;GO:0004601;GO:0006979;GO:0009505;GO:0009506;GO:0009506;GO:0009664;GO:0020037;GO:0020037;GO:0055114;GO:0098869;
Os05g0163700	396.194	1555.18	3.92528	2.52358e-08	GO:0003995;GO:0008152;GO:0016491;GO:0016627;GO:0050660;GO:0050660;GO:0055114;GO:0055114;
Os05g0444300	232.757	779.69	3.3498	0.000323357	GO:0006810;GO:0016020;GO:0016021;GO:0016021;GO:0016021;GO:0022857;GO:0055085;
Os05g0114000	626.078	1471.71	2.35068	0.000104511	GO:0000287;GO:0000287;GO:0004427;GO:0005737;GO:0005737;GO:0006796;
Os05g0469800	0.887854	9.065	10.21	0.0444636	GO:0000287;GO:0000287;GO:0003824;GO:0005622;GO:0016831;GO:0016831;GO:0030976;GO:0046872;
Os05g0495600	201.119	1096.62	5.45259	2.58987e-05	GO:0000166;GO:0000166;GO:0005388;GO:0005388;GO:0005388;GO:0005516;GO:0005516;GO:0005524;GO:0005524;GO:0005524;GO:0005887;GO:0006811;GO:0006816;GO:0016020;GO:0016020;GO:0016021;GO:0016021;GO:0016021;GO:0016787;GO:0043231;GO:0046872;GO:0070588;GO:0099132;
Os05g0593900	286.953	1190.42	4.14847	5.61195e-05	GO:0004197;GO:0005773;GO:0005773;GO:0006508;GO:0006624;GO:0008233;GO:0051603;
Os05g0367400	63.0163	197.747	3.13804	4.08675e-05	GO:0000166;GO:0004788;GO:0004788;GO:0004788;GO:0005524;GO:0005524;GO:0005524;GO:0005737;GO:0005829;GO:0005829;GO:0006644;GO:0006772;GO:0008152;GO:0009229;GO:0009229;GO:0009229;GO:0016020;GO:0016021;GO:0016301;GO:0016310;GO:0016740;GO:0016746;GO:0030975;
Os05g0592300	158.117	453.629	2.86895	1.50185e-05	GO:0016702;GO:0055114;GO:0055114;GO:0055114;GO:0016702;GO:0055114;
Os05g0533700	450.084	1245.77	2.76787	7.13291e-06	GO:0008137;GO:0008137;GO:0016491;GO:0046872;GO:0046872;GO:0048038;GO:0048038;GO:0051536;GO:0051536;GO:0051539;GO:0051539;GO:0051539;GO:0055114;GO:0055114;
Os05g0582300	92.4765	186.752	2.01945	0.00808537	GO:0004672;GO:0005524;GO:0006468;GO:0008299;GO:0015979;GO:0016740;GO:0016765;
Os05g0457800	1110.17	3907.79	3.51998	0.00470077	GO:0008152;GO:0010143;GO:0016020;GO:0016020;GO:0016020;GO:0016021;GO:0016021;GO:0016311;GO:0016746;GO:0016791;GO:0090447;GO:0008152;GO:0010143;GO:0016020;GO:0016020;GO:0016020;GO:0016021;GO:0016021;GO:0016311;GO:0016746;GO:0016791;GO:0090447;
Os05g0468700	6.53642	26.2955	4.02292	0.0143852	GO:0005886;GO:0005886;GO:0008519;GO:0015696;GO:0015696;GO:0016020;GO:0016020;GO:0016021;GO:0016021;GO:0072488;GO:0072488;
Os05g0102900	516.459	1140.36	2.20804	0.000403325	GO:0005622;GO:0007034;GO:0005622;GO:0007034;
Os05g0549900	139.514	654.849	4.69379	5.19686e-05	GO:0008195;GO:0016020;GO:0016021;GO:0016021;GO:0016311;
Os05g0127200	1125.51	2735.26	2.43024	0.00392778	GO:0004435;GO:0004435;GO:0004871;GO:0005622;GO:0006629;GO:0006629;GO:0007165;GO:0007165;GO:0008081;GO:0016042;GO:0016787;GO:0035556;GO:0004435;GO:0004435;GO:0004871;GO:0005622;GO:0006629;GO:0006629;GO:0007165;GO:0007165;GO:0008081;GO:0016042;GO:0016787;GO:0035556;
Os05g0596500	251.921	2577.91	10.233	6.77452e-06	GO:0016020;GO:0016021;GO:0016021;GO:0016567;GO:0043161;GO:0061630;
Os05g0182500	81.7189	216.314	2.64705	0.000389206	GO:0016020;GO:0016021;GO:0016021;GO:0000166;GO:0000209;GO:0005524;GO:0005524;GO:0005737;GO:0005737;GO:0006281;GO:0016574;GO:0031625;GO:0043161;GO:0061630;
Os05g0137400	4348.46	9923.75	2.28213	0.000123798	GO:0004190;GO:0004190;GO:0004190;GO:0005773;GO:0005773;GO:0006508;GO:0006508;GO:0006508;GO:0006629;GO:0008233;GO:0016787;GO:0030163;
Os05g0594700	395.431	1819.74	4.60192	2.13051e-06	GO:0016020;GO:0016020;GO:0016021;GO:0016021;GO:0016020;GO:0016020;GO:0016021;GO:0016021;
Os05g0121600	4304.12	13122.7	3.04888	2.55764e-05	GO:0003677;GO:0003677;GO:0003677;GO:0003700;GO:0005634;GO:0006351;GO:0006351;GO:0006355;GO:0006355;GO:0007275;
Os05g0582100	912.695	2092.38	2.29253	0.000121544	GO:0016020;GO:0016021;GO:0016021;GO:0016020;GO:0016021;GO:0016021;
Os05g0554400	330.78	809.962	2.44865	9.35622e-05	GO:0003882;GO:0005783;GO:0005789;GO:0006629;GO:0006646;GO:0006659;GO:0008654;GO:0016020;GO:0016021;GO:0016740;GO:0006659;GO:0016020;GO:0016021;GO:0016021;
Os05g0482400	316.181	875.264	2.76824	0.000304954	GO:0004497;GO:0004497;GO:0004497;GO:0004497;GO:0005506;GO:0005506;GO:0005783;GO:0005789;GO:0016020;GO:0016021;GO:0016021;GO:0016491;GO:0016705;GO:0020037;GO:0020037;GO:0045487;GO:0046872;GO:0055114;GO:0055114;
Os05g0135500	457.483	1501.64	3.28241	0.000556889	GO:0004601;GO:0004601;GO:0004601;GO:0005576;GO:0006979;GO:0006979;GO:0009505;GO:0009506;GO:0009506;GO:0009664;GO:0016491;GO:0020037;GO:0020037;GO:0020037;GO:0042744;GO:0042744;GO:0046872;GO:0046872;GO:0055114;GO:0055114;GO:0098869;
Os05g0135000	15.334	60.2901	3.93178	0.00255758	GO:0004601;GO:0004601;GO:0004601;GO:0005576;GO:0006979;GO:0006979;GO:0009505;GO:0009506;GO:0009506;GO:0009664;GO:0016491;GO:0020037;GO:0020037;GO:0020037;GO:0042744;GO:0042744;GO:0046872;GO:0046872;GO:0055114;GO:0055114;GO:0098869;
Os05g0120700	671.2	2395.93	3.56962	1.20371e-08	GO:0016020;GO:0016021;GO:0016021;
Os05g0105000	782.546	2734.17	3.49394	7.21961e-06	GO:0003824;GO:0008168;GO:0008168;GO:0009058;GO:0016740;GO:0030170;GO:0030732;GO:0032259;
Os05g0489900	151.658	554.927	3.65906	0.0030814	GO:0000166;GO:0004672;GO:0004674;GO:0004683;GO:0004683;GO:0005509;GO:0005516;GO:0005516;GO:0005524;GO:0005524;GO:0005524;GO:0005634;GO:0005737;GO:0005737;GO:0006468;GO:0009931;GO:0016020;GO:0016021;GO:0016021;GO:0016301;GO:0016310;GO:0016740;GO:0018105;GO:0035556;GO:0046777;GO:0046872;
Os05g0415800	93.2923	462.892	4.96174	0.00363665	GO:0004497;GO:0004497;GO:0004497;GO:0005506;GO:0005506;GO:0005783;GO:0005886;GO:0008398;GO:0016020;GO:0016021;GO:0016126;GO:0016491;GO:0016705;GO:0020037;GO:0020037;GO:0046872;GO:0055114;GO:0055114;GO:0070988;
Os05g0495000	175.963	491.401	2.79264	2.94007e-05	-
Os05g0198200	2134.71	5267.2	2.4674	0.00782012	GO:0005623;GO:0005737;GO:0005737;GO:0009055;GO:0009055;GO:0015035;GO:0022900;GO:0045454;GO:0055114;GO:0055114;
Os05g0594200	39.0465	126.454	3.23854	0.00942311	GO:0005773;GO:0005774;GO:0006811;GO:0006812;GO:0006816;GO:0006816;GO:0008324;GO:0009705;GO:0015297;GO:0015369;GO:0016020;GO:0016021;GO:0016021;GO:0016021;GO:0055085;GO:0070588;GO:0098655;
Os05g0200280	304.845	640.985	2.10266	0.00186297	GO:0006810;GO:0016020;GO:0016021;GO:0016021;
Os05g0320700	5131.39	23031.9	4.48843	4.18884e-05	GO:0004497;GO:0005506;GO:0005506;GO:0005886;GO:0009506;GO:0009808;GO:0016020;GO:0016020;GO:0016020;GO:0016021;GO:0016491;GO:0016705;GO:0016710;GO:0020037;GO:0020037;GO:0044550;GO:0046872;GO:0055114;GO:0055114;
Os05g0205050	118.91	565.636	4.75684	1.64146e-08	GO:0005887;GO:0006833;GO:0015250;GO:0015267;GO:0016020;GO:0016020;GO:0016021;GO:0016021;GO:0034220;GO:0055085;
Os05g0198400	838.029	2074.83	2.47584	0.0123879	GO:0005385;GO:0005385;GO:0005886;GO:0005886;GO:0005886;GO:0006811;GO:0006829;GO:0016020;GO:0016020;GO:0016021;GO:0016021;GO:0016021;GO:0030001;GO:0046873;GO:0055085;GO:0071577;GO:0071577;
Os05g0317200	1930.98	5093.86	2.63796	9.27851e-06	GO:0001676;GO:0003824;GO:0004467;GO:0005783;GO:0005794;GO:0008152;GO:0009941;GO:0009941;GO:0016020;GO:0016021;GO:0016021;
Os05g0144900	129.214	267.297	2.06864	0.00568307	-
Os05g0501300	1.48641	22.0916	14.8624	0.000316031	GO:0003955;GO:0003955;GO:0005737;GO:0005737;GO:0005886;GO:0005886;GO:0010181;GO:0010181;GO:0016491;GO:0055114;
Os05g0499300	876.6	9204.74	10.5005	7.59902e-06	GO:0004601;GO:0004601;GO:0004601;GO:0005576;GO:0006979;GO:0006979;GO:0009505;GO:0009506;GO:0009506;GO:0009664;GO:0016491;GO:0020037;GO:0020037;GO:0020037;GO:0042744;GO:0042744;GO:0046872;GO:0046872;GO:0055114;GO:0055114;GO:0098869;
Os05g0458300	89.7639	488.406	5.44101	1.81612e-09	GO:0005507;GO:0005507;GO:0005576;GO:0016491;GO:0016491;GO:0016722;GO:0046274;GO:0046274;GO:0046872;GO:0048046;GO:0048046;GO:0052716;GO:0052716;GO:0055114;GO:0055114;
Os05g0312600	65.3163	948.492	14.5215	2.68145e-08	GO:0005509;GO:0005509;GO:0046872;
Os05g0319100	41.8131	101.952	2.43828	0.00589608	GO:0004553;GO:0005576;GO:0005975;GO:0008152;GO:0016020;GO:0016021;GO:0016787;GO:0016798;GO:0016985;GO:0016985;GO:0046355;
Os05g0568000	2845.93	10182.6	3.57797	0.000245461	GO:0003824;GO:0006633;GO:0006633;GO:0006633;GO:0008152;GO:0016020;GO:0016020;GO:0016021;GO:0016021;GO:0016740;GO:0016746;GO:0016747;
Os06g0656500	65.4557	141.68	2.16452	0.00683584	GO:0000166;GO:0003824;GO:0005524;GO:0005524;GO:0008152;GO:0009698;GO:0016207;GO:0016874;
Os06g0547400	250.776	1578.39	6.294	0.0200212	GO:0004601;GO:0004601;GO:0004601;GO:0005576;GO:0006979;GO:0006979;GO:0009505;GO:0009506;GO:0009664;GO:0016491;GO:0020037;GO:0020037;GO:0020037;GO:0042744;GO:0042744;GO:0046872;GO:0046872;GO:0055114;GO:0055114;GO:0098869;
Os06g0554700	230.016	788.5	3.42802	0.000438272	GO:0000166;GO:0003774;GO:0003777;GO:0005524;GO:0005524;GO:0005874;GO:0007018;GO:0008017;
Os06g0157000	242.373	687.179	2.83522	1.0987e-05	GO:0016788;
Os06g0521500	111.946	892.11	7.96908	2.29991e-05	GO:0004601;GO:0004601;GO:0005576;GO:0006979;GO:0006979;GO:0016491;GO:0020037;GO:0020037;GO:0020037;GO:0042744;GO:0042744;GO:0046872;GO:0046872;GO:0055114;GO:0055114;GO:0098869;GO:0004601;GO:0004601;GO:0005576;GO:0006979;GO:0006979;GO:0016491;GO:0020037;GO:0020037;GO:0020037;GO:0042744;GO:0042744;GO:0046872;GO:0046872;GO:0055114;GO:0055114;GO:0098869;
Os06g0650600	1025.25	2706.78	2.64011	0.00112263	GO:0016020;GO:0016021;GO:0016021;GO:0016021;GO:0016021;
Os06g0186400	567.652	2177.53	3.83602	1.15697e-05	GO:0004180;GO:0004185;GO:0004185;GO:0004185;GO:0005773;GO:0005773;GO:0005773;GO:0006508;GO:0006508;GO:0008233;GO:0016787;GO:0051603;
Os06g0609600	276.18	804.992	2.91473	4.68588e-06	GO:0005509;GO:0005509;
Os06g0602400	31.1295	116.511	3.74279	5.77639e-05	GO:0000166;GO:0003676;GO:0003723;GO:0004004;GO:0004386;GO:0005524;GO:0005524;GO:0005524;GO:0005730;GO:0005737;GO:0010501;GO:0016787;
Os06g0149900	321.285	1192.12	3.71049	1.18751e-08	GO:0004124;GO:0004124;GO:0005737;GO:0005737;GO:0006535;GO:0006535;GO:0030170;
Os06g0311300	131.328	310.116	2.36138	0.00072843	GO:0005634;GO:0006511;GO:0007275;GO:0008270;GO:0016567;GO:0046872;GO:0061630;
Os06g0274800	137.693	699.337	5.07895	0.000792493	GO:0004601;GO:0004601;GO:0005576;GO:0006979;GO:0006979;GO:0016491;GO:0020037;GO:0020037;GO:0020037;GO:0042744;GO:0042744;GO:0046872;GO:0046872;GO:0055114;GO:0055114;GO:0098869;
Os06g0503400	1588.66	4370.33	2.75096	3.8964e-06	GO:0003676;GO:0005783;GO:0005789;GO:0016020;GO:0016021;GO:0016021;
Os06g0110000	62.029	380.702	6.13748	7.80742e-12	GO:0004497;GO:0004497;GO:0005506;GO:0005506;GO:0005783;GO:0005783;GO:0005789;GO:0007275;GO:0007275;GO:0009685;GO:0009686;GO:0009686;GO:0009846;GO:0009860;GO:0010268;GO:0016020;GO:0016021;GO:0016021;GO:0016125;GO:0016132;GO:0016491;GO:0016705;GO:0020037;GO:0020037;GO:0035335;GO:0046872;GO:0051777;GO:0051777;GO:0055114;GO:0055114;
Os06g0695300	2.13096	195.969	91.9629	5.54088e-12	GO:0004601;GO:0004601;GO:0005576;GO:0006979;GO:0006979;GO:0016491;GO:0020037;GO:0020037;GO:0020037;GO:0042744;GO:0042744;GO:0046872;GO:0046872;GO:0055114;GO:0055114;GO:0098869;
Os06g0113800	27.8122	60.8238	2.18695	0.031451	GO:0006511;
Os06g0114200	0	64.9703	Inf	4.81964e-09	GO:0000166;GO:0005525;GO:0005525;GO:0005622;GO:0007264;
Os06g0270200	462.208	1503.52	3.25291	0.000144552	GO:0005886;GO:0006811;GO:0006813;GO:0015079;GO:0015079;GO:0015079;GO:0016020;GO:0016020;GO:0016021;GO:0016021;GO:0071805;
Os06g0570566	0	46.0922	Inf	1.81156e-09	GO:0004497;GO:0004497;GO:0005506;GO:0005506;GO:0016491;GO:0016705;GO:0020037;GO:0020037;GO:0046872;GO:0055114;GO:0055114;
Os06g0367500	9.35489	60.4228	6.45896	1.45814e-05	GO:0005783;GO:0005789;GO:0006886;GO:0006888;GO:0016021;GO:0016021;GO:0070973;
Os06g0315000	46.2454	188.944	4.08568	1.03388e-06	GO:0008168;GO:0032259;
Os06g0603000	708.67	1933.16	2.72787	9.41674e-06	GO:0004392;GO:0004392;GO:0006788;GO:0006788;GO:0009507;GO:0009507;GO:0009536;GO:0009648;GO:0010229;GO:0015979;GO:0015979;GO:0016491;GO:0046872;GO:0046872;GO:0048573;GO:0055114;GO:0055114;
Os06g0687900	1251	2540.81	2.03102	0.00116387	GO:0000139;GO:0000139;GO:0005794;GO:0009834;GO:0010417;GO:0015018;GO:0016020;GO:0016020;GO:0016021;GO:0016740;GO:0016757;GO:0042285;GO:0071555;
Os06g0338700	8.68734	43.9709	5.0615	0.00281032	GO:0005507;GO:0005507;GO:0008131;GO:0009308;GO:0009308;GO:0016020;GO:0016021;GO:0016491;GO:0046872;GO:0048038;GO:0048038;GO:0055114;GO:0055114;
Os06g0174300	61.2533	144.965	2.36664	0.00282561	GO:0005737;GO:0032542;GO:0032542;GO:0034599;GO:0055114;GO:0098869;
Os06g0306300	36.1673	899.421	24.8683	6.2632e-06	GO:0004601;GO:0004601;GO:0004601;GO:0005576;GO:0006979;GO:0006979;GO:0009505;GO:0009506;GO:0009506;GO:0009664;GO:0016491;GO:0020037;GO:0020037;GO:0020037;GO:0042744;GO:0042744;GO:0046872;GO:0046872;GO:0055114;GO:0055114;GO:0098869;
Os06g0570600	0.322277	34.9995	108.601	9.61138e-05	GO:0005506;GO:0005506;GO:0005783;GO:0009686;GO:0009707;GO:0009740;GO:0010241;GO:0016020;GO:0016021;GO:0016021;GO:0016705;GO:0020037;GO:0020037;GO:0055114;
Os06g0109600	234.727	759.008	3.23359	0.00261829	GO:0000166;GO:0004127;GO:0004127;GO:0005524;GO:0005524;GO:0005524;GO:0005634;GO:0005737;GO:0005737;GO:0006139;GO:0006207;GO:0006221;GO:0006221;GO:0009041;GO:0009041;GO:0016301;GO:0016310;GO:0016740;GO:0019205;GO:0046939;
Os06g0275800	369.022	931.201	2.52343	3.69395e-05	GO:0003333;GO:0015171;GO:0016020;GO:0016021;GO:0016021;GO:0003333;GO:0015171;GO:0016020;GO:0016021;GO:0016021;GO:0003333;GO:0015171;GO:0016020;GO:0016021;GO:0016021;
Os06g0168500	376.117	902.304	2.399	0.000138686	GO:0000149;GO:0005484;GO:0005484;GO:0005622;GO:0005886;GO:0005886;GO:0006886;GO:0006886;GO:0006887;GO:0006906;GO:0012505;GO:0016020;GO:0016020;GO:0016021;GO:0016021;GO:0016021;GO:0016192;GO:0031201;GO:0048278;GO:0061025;
Os06g0115300	210.96	1081.02	5.12432	3.64443e-06	GO:0000062;GO:0005737;GO:0005829;GO:0005829;GO:0008289;GO:0008289;
Os06g0608800	1147.63	2673.45	2.32955	0.000307559	-
Os06g0643700	72.8761	218.725	3.00132	0.00581107	GO:0003676;GO:0003684;GO:0003906;GO:0004872;GO:0006284;GO:0006289;GO:0008270;GO:0009651;GO:0009725;GO:0009725;GO:0009744;GO:0009788;GO:0016020;GO:0016021;GO:0016021;GO:0016021;GO:0016799;
Os06g0212100	115.9	658.879	5.68489	9.32578e-05	GO:0005794;GO:0008107;GO:0008417;GO:0009832;GO:0009969;GO:0016020;GO:0016020;GO:0016021;GO:0016021;GO:0016740;GO:0016757;GO:0036065;GO:0042546;
Os06g0222100	51.4138	131.689	2.56136	0.0272113	GO:0003824;GO:0004805;GO:0005992;GO:0005992;GO:0016311;GO:0016787;
Os06g0560000	21.4227	90.8191	4.23939	0.00257006	GO:0005381;GO:0006811;GO:0016020;GO:0016021;GO:0016021;GO:0016021;GO:0034755;GO:0005381;GO:0006811;GO:0016020;GO:0016021;GO:0016021;GO:0016021;GO:0034755;
Os06g0561000	64.6573	1104.01	17.0748	6.39001e-06	GO:0005506;GO:0005506;GO:0005737;GO:0005737;GO:0005737;GO:0016491;GO:0019310;GO:0019853;GO:0046872;GO:0050113;GO:0050113;GO:0055114;GO:0055114;
Os06g0254700	479.308	1184.72	2.47172	0.00137971	GO:0016020;GO:0016021;
Os06g0632200	518.495	1348.5	2.60081	2.4636e-05	GO:0000162;GO:0004834;GO:0006568;GO:0030170;GO:0000162;GO:0004834;GO:0006568;GO:0030170;
Os06g0250600	156.956	714.608	4.55292	0.00130798	GO:0005216;GO:0005244;GO:0005249;GO:0005249;GO:0005267;GO:0005887;GO:0006811;GO:0006811;GO:0006813;GO:0006813;GO:0016020;GO:0016020;GO:0016021;GO:0034765;GO:0042391;GO:0055085;GO:0071805;
Os06g0112700	158.936	1557.82	9.80156	0.000148579	GO:0000981;GO:0001135;GO:0003677;GO:0005634;GO:0006357;GO:0030154;GO:0043565;GO:0044212;
Os06g0103500	2931.25	7352.62	2.50836	2.47962e-05	GO:0003995;GO:0003997;GO:0005777;GO:0006631;GO:0006635;GO:0008152;GO:0016627;GO:0033539;GO:0050660;GO:0050660;GO:0055114;GO:0071949;GO:0003995;GO:0003997;GO:0005777;GO:0006631;GO:0006635;GO:0008152;GO:0016627;GO:0033539;GO:0050660;GO:0050660;GO:0055114;GO:0071949;GO:0003997;GO:0005777;GO:0006635;GO:0016627;GO:0055114;
Os06g0601600	9.05949	40.3051	4.44894	0.00194897	GO:0005794;GO:0005886;GO:0005886;GO:0009833;GO:0016020;GO:0016020;GO:0016021;GO:0016021;GO:0016740;GO:0016757;GO:0016759;GO:0016760;GO:0016760;GO:0030244;GO:0030244;GO:0030244;GO:0071555;
Os06g0712700	399.747	1355.26	3.39029	3.48838e-07	GO:0000977;GO:0003677;GO:0003677;GO:0003700;GO:0005634;GO:0005634;GO:0005634;GO:0006351;GO:0006351;GO:0006355;GO:0006355;GO:0007275;GO:0009908;GO:0010093;GO:0010097;GO:0030154;GO:0045944;GO:0046983;GO:0046983;
Os06g0495500	22.3726	96.1878	4.29936	0.000319993	GO:0006855;GO:0006855;GO:0015238;GO:0015238;GO:0015297;GO:0016020;GO:0016020;GO:0016021;GO:0016021;GO:0055085;
Os06g0713800	172.832	367.018	2.12356	0.00227154	GO:0003824;GO:0004556;GO:0004556;GO:0005509;GO:0005509;GO:0005975;GO:0005975;GO:0008152;GO:0016787;GO:0016798;GO:0043169;GO:0046872;GO:0103025;
Os06g0701900	10.9488	131.441	12.005	0.00044211	GO:0009733;GO:0016020;GO:0016021;
Os06g0546500	153.346	417.363	2.72171	0.000180622	GO:0004601;GO:0004601;GO:0005576;GO:0006979;GO:0006979;GO:0016491;GO:0020037;GO:0020037;GO:0020037;GO:0042744;GO:0042744;GO:0046872;GO:0046872;GO:0055114;GO:0055114;GO:0098869;
Os06g0226600	491.1	990.264	2.01642	0.00192058	GO:0016020;GO:0016021;GO:0016021;GO:0016020;GO:0016021;GO:0016021;
Os06g0104900	17.0649	109.87	6.43838	0.0227971	GO:0003824;GO:0004459;GO:0004459;GO:0005737;GO:0005737;GO:0005975;GO:0016491;GO:0016491;GO:0016616;GO:0019752;GO:0055114;GO:0055114;
Os06g0490400	0.887854	33.3657	37.5802	9.57754e-07	GO:0004601;GO:0004601;GO:0004601;GO:0005576;GO:0006979;GO:0006979;GO:0009505;GO:0009506;GO:0009506;GO:0009664;GO:0016491;GO:0020037;GO:0020037;GO:0020037;GO:0042744;GO:0042744;GO:0046872;GO:0046872;GO:0055114;GO:0055114;GO:0098869;
Os06g0710700	978.349	6508.37	6.6524	6.52223e-17	GO:0016740;GO:0016747;
Os06g0165800	1343.01	4672.72	3.4793	2.16128e-08	GO:0008168;GO:0008171;GO:0016740;GO:0032259;GO:0032259;
Os06g0706100	1.52243	13.8539	9.09985	0.0116581	GO:0016020;GO:0016020;GO:0016021;GO:0016021;GO:0022857;GO:0055085;
Os06g0665800	986.94	2046.49	2.07357	0.00142998	GO:0000166;GO:0000166;GO:0005507;GO:0005507;GO:0005886;GO:0005886;GO:0006811;GO:0006812;GO:0009636;GO:0016020;GO:0016021;GO:0016021;GO:0016021;GO:0016787;GO:0019829;GO:0030001;GO:0046872;GO:0046872;GO:0099132;GO:0000166;GO:0005507;GO:0006812;GO:0016020;GO:0016021;GO:0016021;GO:0016787;GO:0019829;GO:0030001;GO:0046872;GO:0046872;GO:0099132;
Os06g0671000	56.2826	136.51	2.42543	0.00221677	GO:0006811;GO:0006813;GO:0015079;GO:0015079;GO:0015079;GO:0016020;GO:0016020;GO:0016020;GO:0016020;GO:0016021;GO:0016021;GO:0071805;
Os06g0111500	50.146	104.442	2.08277	0.0201789	GO:0004616;GO:0004616;GO:0005737;GO:0005737;GO:0006098;GO:0006098;GO:0009409;GO:0009414;GO:0009651;GO:0009737;GO:0016491;GO:0016491;GO:0019521;GO:0055114;GO:0055114;GO:0004616;GO:0004616;GO:0006098;GO:0006098;GO:0016491;GO:0016491;GO:0019521;GO:0055114;GO:0055114;
Os06g0558300	57.3589	217.787	3.79693	2.08102e-06	GO:0006855;GO:0006855;GO:0015238;GO:0015238;GO:0015297;GO:0016020;GO:0016020;GO:0016021;GO:0016021;GO:0055085;
Os06g0583400	6.5464	22.4191	3.42465	0.0432178	GO:0004407;GO:0004407;GO:0005634;GO:0006351;GO:0006351;GO:0006355;GO:0016569;GO:0016575;GO:0016787;GO:0032041;GO:0046872;GO:0070932;
Os06g0142700	486.449	1543.87	3.17376	6.69268e-06	GO:0004129;GO:0004129;GO:0004129;GO:0005740;GO:0005751;GO:0005751;GO:0006123;GO:0006123;GO:0022900;GO:0042776;GO:1902600;
Os06g0604300	163.969	764.269	4.66105	1.26066e-10	GO:0003824;GO:0004630;GO:0004630;GO:0005509;GO:0016020;GO:0016020;GO:0016042;GO:0016787;GO:0046470;GO:0070290;
Os06g0681600	707.142	6469.69	9.14907	4.30064e-16	GO:0004601;GO:0004601;GO:0004601;GO:0005576;GO:0006979;GO:0006979;GO:0009505;GO:0009506;GO:0009506;GO:0009664;GO:0016491;GO:0020037;GO:0020037;GO:0020037;GO:0042744;GO:0042744;GO:0046872;GO:0046872;GO:0055114;GO:0055114;GO:0098869;GO:0004601;GO:0006979;GO:0020037;GO:0020037;GO:0055114;GO:0098869;
Os06g0613600	15.3241	43.3833	2.83105	0.016423	GO:0004497;GO:0005506;GO:0005506;GO:0016020;GO:0016020;GO:0016020;GO:0016021;GO:0016021;GO:0016491;GO:0016705;GO:0016709;GO:0020037;GO:0020037;GO:0044550;GO:0046872;GO:0055114;GO:0055114;
Os06g0583900	7.79643	59.9213	7.68573	2.71976e-05	GO:0016829;GO:0030570;GO:0030570;GO:0045490;GO:0046872;GO:0046872;
Os06g0212300	1.48641	149.09	100.302	1.82935e-08	GO:0005794;GO:0008107;GO:0008417;GO:0009832;GO:0009969;GO:0016020;GO:0016020;GO:0016021;GO:0016021;GO:0016740;GO:0016757;GO:0036065;GO:0042546;
Os06g0488600	554.202	2060.42	3.71781	7.67032e-05	GO:0000139;GO:0000287;GO:0000287;GO:0004012;GO:0004012;GO:0005524;GO:0005524;GO:0005802;GO:0005886;GO:0005886;GO:0015914;GO:0016020;GO:0016021;GO:0016021;GO:0016021;GO:0045332;GO:0048194;
Os06g0614100	129.376	553.177	4.27573	4.17108e-05	GO:0003677;GO:0003677;GO:0003700;GO:0005515;GO:0005634;GO:0006351;GO:0006351;GO:0006351;GO:0006355;GO:0006355;GO:0006952;GO:0043565;
Os06g0206700	85.5671	205.919	2.40652	0.00105599	-
Os07g0158500	112.648	1128.35	10.0167	4.65389e-08	GO:0003677;GO:0003677;GO:0003700;GO:0006355;GO:0016602;
Os07g0669650	16.4256	62.3293	3.79465	0.0017974	GO:0015079;GO:0016020;GO:0016020;GO:0071805;
Os07g0553700	156.676	691.026	4.41053	4.74886e-05	GO:0005739;GO:0005743;GO:0005743;GO:0006850;GO:0016020;GO:0016021;GO:0031305;GO:0050833;
Os07g0108200	132.144	334.764	2.53332	0.000191698	GO:0006855;GO:0006855;GO:0015238;GO:0015238;GO:0015297;GO:0016020;GO:0016020;GO:0016021;GO:0016021;GO:0055085;
Os07g0517100	259.299	738.119	2.8466	9.68565e-06	GO:0005737;GO:0005737;GO:0009408;GO:0005737;GO:0005737;GO:0009408;
Os07g0557200	65.2692	304.63	4.66729	0.000143355	GO:0005337;GO:0016020;GO:0016021;GO:0016021;GO:0016021;GO:1901642;
Os07g0553000	21.2758	63.07	2.9644	0.00329496	GO:0016020;GO:0016020;GO:0016021;GO:0016740;GO:0016757;GO:0016760;GO:0030244;GO:0071555;
Os07g0492000	1791.22	3911.07	2.18347	0.00034255	GO:0000166;GO:0004550;GO:0004550;GO:0004550;GO:0005524;GO:0005524;GO:0005622;GO:0006165;GO:0006183;GO:0006228;GO:0006241;GO:0009117;GO:0016301;GO:0016310;GO:0016740;GO:0046872;GO:0046872;
Os07g0127500	7.00751	114.962	16.4056	4.79425e-13	GO:0005576;
Os07g0197100	22.6816	74.7226	3.29442	0.00100636	GO:0000166;GO:0001678;GO:0004396;GO:0004396;GO:0005524;GO:0005524;GO:0005524;GO:0005536;GO:0005623;GO:0005975;GO:0006096;GO:0016301;GO:0016310;GO:0016740;GO:0016773;GO:0046835;
Os07g0659600	16.2036	42.5029	2.62305	0.0225155	GO:0005509;GO:0005544;GO:0005544;
Os07g0249700	500.136	1275	2.5493	0.000329035	GO:0008152;GO:0016787;GO:0016787;
Os07g0552800	34.9419	143.542	4.108	4.6527e-06	GO:0000139;GO:0005794;GO:0005794;GO:0016020;GO:0016020;GO:0016021;GO:0016021;GO:0016740;GO:0016757;GO:0016760;GO:0030244;GO:0051753;GO:0071555;GO:0071669;GO:0097502;GO:0016020;GO:0016020;GO:0016021;GO:0016021;GO:0016740;GO:0016757;GO:0016760;GO:0030244;
Os07g0558100	15.0639	96.8576	6.4298	0.00357315	GO:0000981;GO:0001135;GO:0003677;GO:0003677;GO:0005634;GO:0005634;GO:0006351;GO:0006355;GO:0006357;GO:0007275;GO:0030154;GO:0043565;GO:0044212;GO:0048658;
Os07g0674100	124.887	391.147	3.13201	5.88077e-06	GO:0016020;GO:0016021;GO:0016021;
Os07g0409900	977.887	2004.7	2.05004	0.00103131	GO:0000166;GO:0004672;GO:0004674;GO:0004683;GO:0005509;GO:0005515;GO:0005516;GO:0005524;GO:0005524;GO:0005524;GO:0005634;GO:0005737;GO:0005737;GO:0005886;GO:0005886;GO:0006468;GO:0006952;GO:0009738;GO:0009931;GO:0010857;GO:0016020;GO:0016301;GO:0016310;GO:0016740;GO:0018105;GO:0035556;GO:0046777;GO:0046872;GO:0050832;GO:0004672;GO:0005524;GO:0005524;GO:0006468;
Os07g0629300	0.322277	19.8829	61.695	3.09469e-05	GO:0003723;GO:0016787;GO:0033897;GO:0033897;GO:0090502;
Os07g0679300	246.918	581.312	2.35427	0.000351708	GO:0003824;GO:0004553;GO:0004557;GO:0005975;GO:0008152;GO:0009505;GO:0016787;GO:0016798;GO:0052692;
Os07g0485100	364.29	1196.04	3.2832	1.40926e-07	GO:0003837;GO:0005829;GO:0006212;GO:0006807;GO:0016810;GO:0043562;
Os07g0570100	460.585	1268.54	2.7542	0.000665778	GO:0003824;GO:0004222;GO:0006508;GO:0046872;GO:0046872;
Os07g0617000	660.521	4080.95	6.17839	1.99914e-07	GO:0003677;GO:0003677;GO:0003677;GO:0003700;GO:0005634;GO:0006351;GO:0006351;GO:0006355;GO:0006355;GO:0003677;GO:0003677;GO:0003677;GO:0003700;GO:0005634;GO:0006351;GO:0006351;GO:0006355;GO:0006355;
Os07g0485000	11.2595	39.7127	3.52706	0.00631171	GO:0003824;GO:0004805;GO:0005992;GO:0005992;GO:0016311;GO:0016787;
Os07g0557100	566.311	1303.96	2.30256	0.000230576	GO:0005337;GO:0016020;GO:0016021;GO:0016021;GO:0016021;GO:1901642;
Os07g0448400	7.51018	27.6612	3.68317	0.0165169	GO:0015267;GO:0016020;GO:0016020;GO:0016021;GO:0016021;GO:0055085;
Os07g0687700	1006.13	2072.65	2.06002	0.00270254	GO:0003677;GO:0003677;GO:0003677;GO:0003700;GO:0005515;GO:0005634;GO:0006351;GO:0006351;GO:0006351;GO:0006355;GO:0006355;GO:0006952;GO:0042742;GO:0043565;GO:0045893;
Os07g0177300	978.417	2348.73	2.40054	0.000409827	GO:0016020;GO:0016021;GO:0016021;
Os07g0151200	160.267	402.801	2.51332	0.000629797	GO:0005215;GO:0005351;GO:0005355;GO:0005886;GO:0015992;GO:0016020;GO:0016020;GO:0016021;GO:0016021;GO:0016021;GO:0022857;GO:0035428;GO:0046323;GO:0055085;GO:1904659;
Os07g0575000	35.5385	167.564	4.715	0.00622212	GO:0003677;GO:0003677;GO:0003677;GO:0003700;GO:0005634;GO:0006351;GO:0006351;GO:0006355;GO:0006355;GO:0016020;GO:0016021;GO:0016021;
Os07g0639400	187.467	1698.19	9.05858	2.54509e-06	GO:0004601;GO:0004601;GO:0004601;GO:0005576;GO:0006979;GO:0006979;GO:0009505;GO:0009506;GO:0009506;GO:0009664;GO:0016491;GO:0020037;GO:0020037;GO:0020037;GO:0042744;GO:0042744;GO:0046872;GO:0046872;GO:0055114;GO:0055114;GO:0098869;
Os07g0468100	9.12101	36.3805	3.98865	0.00615192	GO:0004364;GO:0005737;GO:0005737;GO:0006749;GO:0009407;GO:0016740;GO:0004364;GO:0005737;GO:0005737;GO:0006749;GO:0009407;GO:0016740;
Os07g0185000	202.094	718.741	3.55646	9.90067e-08	GO:0000166;GO:0004672;GO:0004674;GO:0004674;GO:0005524;GO:0005524;GO:0005524;GO:0005829;GO:0005829;GO:0006468;GO:0006468;GO:0016301;GO:0016310;GO:0016740;GO:0035556;GO:0004672;GO:0004674;GO:0005524;GO:0005524;GO:0005829;GO:0006468;GO:0006468;GO:0016301;GO:0016310;GO:0035556;
Os07g0581700	81.1594	361.462	4.45373	6.04192e-05	GO:0003677;GO:0003677;GO:0005634;GO:0006351;GO:0006351;GO:0006355;GO:0006355;GO:0043565;
Os07g0257200	816.959	2919	3.57301	0.00118832	GO:0006811;GO:0016020;GO:0016020;GO:0016021;GO:0016021;GO:0030001;GO:0046873;GO:0055072;
Os07g0471300	109.842	271.361	2.47046	0.00256552	GO:0003676;GO:0031047;
Os07g0630400	265.428	3388.51	12.7662	3.52101e-07	GO:0003723;GO:0003723;GO:0033897;GO:0090502;
Os07g0461900	120.311	319.97	2.65953	0.000141247	GO:0003824;GO:0008483;GO:0008483;GO:0009570;GO:0009570;GO:0016740;GO:0030170;GO:0030170;GO:0042802;
Os07g0497500	18.2564	146.402	8.01919	9.52393e-10	GO:0000981;GO:0001135;GO:0003677;GO:0005634;GO:0006357;GO:0030154;GO:0043565;GO:0044212;
Os07g0421300	445.743	1755.42	3.93819	0.00220872	GO:0003824;GO:0004553;GO:0005975;GO:0008152;GO:0016787;GO:0016798;GO:0030246;
Os07g0639600	811.813	1903.5	2.34476	0.000270031	GO:0005829;GO:0005829;GO:0006508;GO:0006508;GO:0016920;
Os07g0601600	33.1648	252.049	7.59989	2.61719e-12	-
Os07g0232900	226.528	665.899	2.93959	0.0177648	GO:0000166;GO:0000166;GO:0005524;GO:0005524;GO:0005773;GO:0005774;GO:0006811;GO:0006812;GO:0008551;GO:0016020;GO:0016021;GO:0016021;GO:0016021;GO:0016463;GO:0016787;GO:0019829;GO:0030001;GO:0046872;GO:0046872;GO:0046872;GO:0070574;GO:0071577;GO:0099132;
Os07g0677600	161.384	1302.76	8.07243	1.02209e-08	GO:0004601;GO:0004601;GO:0005576;GO:0006979;GO:0006979;GO:0016491;GO:0020037;GO:0020037;GO:0020037;GO:0042744;GO:0042744;GO:0046872;GO:0046872;GO:0055114;GO:0055114;GO:0098869;
Os07g0634400	931.427	2607.29	2.79924	0.000374661	GO:0008152;GO:0016787;
Os07g0614100	90.644	220.571	2.43338	0.00088577	GO:0000502;GO:0004175;GO:0004298;GO:0004298;GO:0005634;GO:0005737;GO:0005737;GO:0005839;GO:0006508;GO:0006511;GO:0008233;GO:0016787;GO:0019773;GO:0019773;GO:0051603;
Os07g0150100	1174.2	4060.87	3.45841	5.13009e-05	GO:0005773;GO:0005774;GO:0005886;GO:0005886;GO:0008270;GO:0009506;GO:0009506;GO:0009507;GO:0009941;GO:0009941;GO:0016020;GO:0016020;GO:0016020;GO:0016021;GO:0016021;
Os07g0621800	139.401	686.533	4.92487	2.16182e-05	GO:0008270;GO:0016491;GO:0016491;GO:0046872;GO:0055114;
Os07g0512200	1920.92	4957.4	2.58075	1.59112e-05	GO:0000421;GO:0005515;GO:0005737;GO:0005773;GO:0005774;GO:0005856;GO:0005874;GO:0006914;GO:0006995;GO:0015031;GO:0016020;GO:0016787;GO:0031410;
Os07g0437500	135.719	322.601	2.37698	0.00326291	GO:0003824;GO:0004837;GO:0006520;GO:0016829;GO:0016831;GO:0016831;GO:0019752;GO:0030170;GO:0003824;GO:0006520;GO:0016829;GO:0016831;GO:0019752;GO:0030170;
Os07g0531400	0.578601	29.2671	50.5825	7.69645e-07	GO:0004601;GO:0004601;GO:0004601;GO:0005576;GO:0006979;GO:0006979;GO:0009505;GO:0009506;GO:0009506;GO:0009664;GO:0016491;GO:0020037;GO:0020037;GO:0020037;GO:0042744;GO:0042744;GO:0046872;GO:0046872;GO:0055114;GO:0055114;GO:0098869;GO:0004601;GO:0004601;GO:0004601;GO:0006979;GO:0009505;GO:0009506;GO:0009664;GO:0016491;GO:0020037;GO:0020037;GO:0042744;GO:0046872;GO:0046872;GO:0055114;GO:0055114;GO:…
Os07g0448100	1087.99	5862.86	5.38872	0.0373043	GO:0005886;GO:0005887;GO:0006833;GO:0015250;GO:0015267;GO:0016020;GO:0016020;GO:0016021;GO:0034220;GO:0055085;
Os07g0656900	316.303	1162.29	3.67462	0.000923929	GO:0004180;GO:0004185;GO:0004185;GO:0004185;GO:0006508;GO:0006508;GO:0008233;GO:0016787;GO:0051603;
Os07g0557400	155.106	372.203	2.39967	0.000378138	GO:0005337;GO:0016020;GO:0016021;GO:0016021;GO:0016021;GO:1901642;
Os07g0677300	181.236	1356.28	7.48351	2.27456e-07	GO:0004601;GO:0004601;GO:0005576;GO:0006979;GO:0006979;GO:0016491;GO:0020037;GO:0020037;GO:0020037;GO:0042744;GO:0042744;GO:0046872;GO:0046872;GO:0055114;GO:0055114;GO:0098869;
Os07g0190000	554.773	1512.76	2.72682	0.034026	GO:0003824;GO:0008152;GO:0008299;GO:0008661;GO:0008661;GO:0009228;GO:0009507;GO:0009507;GO:0009536;GO:0016114;GO:0016740;GO:0046872;GO:0046872;GO:0052865;
Os07g0639000	30.9555	975.052	31.4985	2.85152e-07	GO:0004601;GO:0004601;GO:0004601;GO:0005576;GO:0006979;GO:0006979;GO:0009505;GO:0009506;GO:0009664;GO:0016491;GO:0020037;GO:0020037;GO:0020037;GO:0042744;GO:0042744;GO:0046872;GO:0046872;GO:0055114;GO:0055114;GO:0098869;
Os07g0522900	130.308	478.592	3.67278	1.43697e-07	GO:0003924;GO:0005525;
Os07g0507000	986.502	2529.03	2.56363	7.3636e-05	GO:0003824;GO:0004721;GO:0004722;GO:0006470;GO:0016787;GO:0046872;GO:0046872;
Os07g0129200	506.433	1761.22	3.47768	0.0207381	GO:0005576;
Os07g0271500	3.59132	44.5107	12.394	2.26652e-06	GO:0003824;GO:0008152;GO:0009058;GO:0009813;GO:0016740;GO:0016746;GO:0016747;GO:0042802;GO:0102452;
Os07g0449100	112.003	242.507	2.16519	0.00319038	GO:0005739;GO:0005743;GO:0005743;GO:0006850;GO:0031305;GO:0050833;
Os07g0669700	567.025	1680.44	2.96362	0.00451744	GO:0006811;GO:0006813;GO:0015079;GO:0015079;GO:0016020;GO:0016020;GO:0016021;GO:0016021;GO:0071805;
Os07g0497400	841.556	1979.46	2.35214	0.000113346	GO:0000224;GO:0000224;GO:0005634;GO:0005737;GO:0005829;GO:0005829;GO:0006515;GO:0006516;GO:0006517;GO:0016787;GO:0046872;GO:0046872;
Os07g0101000	69.563	380.997	5.477	1.00723e-10	GO:0005507;GO:0005507;GO:0005576;GO:0016491;GO:0016491;GO:0016722;GO:0046274;GO:0046274;GO:0046872;GO:0048046;GO:0048046;GO:0052716;GO:0052716;GO:0055114;GO:0055114;
Os07g0676900	276.345	4568.94	16.5335	0.00016438	GO:0004601;GO:0004601;GO:0005576;GO:0006979;GO:0006979;GO:0016491;GO:0020037;GO:0020037;GO:0020037;GO:0042744;GO:0042744;GO:0046872;GO:0046872;GO:0055114;GO:0055114;GO:0098869;
Os07g0271000	91.4368	261.881	2.86406	5.47035e-05	GO:0005092;GO:0005093;GO:0005622;GO:0007264;GO:0015031;GO:0050790;
Os08g0556900	878.5	3467.14	3.94666	1.01886e-08	GO:0004197;GO:0005615;GO:0005764;GO:0006508;GO:0006508;GO:0008233;GO:0008234;GO:0008234;GO:0016787;GO:0051603;GO:0004197;GO:0005615;GO:0005764;GO:0006508;GO:0006508;GO:0008233;GO:0008234;GO:0008234;GO:0016787;GO:0051603;
Os08g0191600	1649.82	3566.87	2.16197	0.000510055	GO:0000421;GO:0005737;GO:0005773;GO:0005774;GO:0005856;GO:0005874;GO:0006914;GO:0006995;GO:0015031;GO:0016020;GO:0031410;
Os08g0412500	106.293	327.679	3.08278	0.00666863	GO:0005739;GO:0005743;GO:0005743;GO:0006850;GO:0016020;GO:0016021;GO:0031305;GO:0050833;
Os08g0470200	251.013	853.713	3.40108	6.00058e-06	-
Os08g0498100	10263	37840.3	3.68706	3.64442e-07	GO:0005634;GO:0008168;GO:0008171;GO:0008757;GO:0016740;GO:0032259;GO:0046872;GO:0046872;
Os08g0154225	16.6741	44.7826	2.68575	0.0198916	GO:0000166;GO:0003676;GO:0004386;GO:0005524;GO:0005524;GO:0005524;GO:0016787;
Os08g0531000	16.5666	48.5467	2.93039	0.0148518	GO:0003993;GO:0003993;GO:0016311;GO:0016787;GO:0016787;GO:0046872;GO:0046872;GO:0016787;
Os08g0157000	42.609	91.7808	2.15403	0.0165326	GO:0000165;GO:0000166;GO:0004672;GO:0004674;GO:0004707;GO:0004707;GO:0004713;GO:0005524;GO:0005524;GO:0005524;GO:0005634;GO:0005737;GO:0005737;GO:0006468;GO:0010468;GO:0016301;GO:0016310;GO:0016740;GO:0018108;
Os08g0529100	44.825	173.299	3.86613	4.70053e-06	GO:0000502;GO:0004175;GO:0004298;GO:0004298;GO:0005634;GO:0005737;GO:0005737;GO:0005839;GO:0006508;GO:0008233;GO:0016787;GO:0051603;
Os08g0205400	643.336	2039.82	3.1707	9.36624e-05	GO:0005737;GO:0005737;GO:0030001;GO:0030001;GO:0046872;GO:0046872;GO:0046914;GO:0046916;
Os08g0300300	107.984	221.021	2.04679	0.0414627	GO:0005216;GO:0005247;GO:0005247;GO:0005247;GO:0006811;GO:0006821;GO:0009671;GO:0009705;GO:0015706;GO:0016020;GO:0016020;GO:0016021;GO:0016021;GO:0034220;GO:0055085;GO:1902476;GO:1902476;GO:1902600;
Os08g0205200	512.913	1175.57	2.29194	0.000214221	GO:0005337;GO:0016020;GO:0016021;GO:0016021;GO:0016021;GO:1901642;
Os08g0157600	1343.55	12845.1	9.5606	7.97422e-23	GO:0003677;GO:0003677;GO:0003677;GO:0005634;GO:0006351;GO:0006351;GO:0006355;
Os08g0139200	441.472	1033.08	2.34008	0.000178526	GO:0003955;GO:0003955;GO:0005737;GO:0005737;GO:0005886;GO:0005886;GO:0010181;GO:0010181;GO:0016491;GO:0055114;
Os08g0555300	21.9481	68.4962	3.12083	0.00208513	GO:0016020;GO:0016021;GO:0016021;GO:0016021;GO:0016021;
Os08g0558100	102.972	207.847	2.01848	0.0075454	GO:0004198;GO:0005509;GO:0005737;GO:0005737;GO:0006508;
Os08g0566900	705.517	1973.23	2.79686	7.01519e-05	GO:0005779;GO:0016020;GO:0016021;GO:0016021;
Os08g0495500	674.497	5089.65	7.54585	8.2935e-11	GO:0005737;GO:0005737;GO:0019005;GO:0030162;GO:0031625;GO:0042787;GO:0043161;
Os08g0129700	824.98	1745.45	2.11575	0.000654673	GO:0003978;GO:0005794;GO:0005975;GO:0006012;GO:0016020;GO:0016021;GO:0016021;GO:0016853;GO:0032580;GO:0033358;GO:0045227;GO:0050373;GO:0003978;GO:0005794;GO:0005975;GO:0006012;GO:0016020;GO:0016021;GO:0016021;GO:0016853;GO:0032580;GO:0033358;GO:0045227;GO:0050373;
Os08g0113000	103.239	355.591	3.44435	0.0192634	GO:0004601;GO:0004601;GO:0004601;GO:0005576;GO:0006979;GO:0006979;GO:0009505;GO:0009506;GO:0009506;GO:0009664;GO:0016491;GO:0020037;GO:0020037;GO:0020037;GO:0042744;GO:0042744;GO:0046872;GO:0046872;GO:0055114;GO:0055114;GO:0098869;
Os08g0526400	393.404	1005.94	2.55701	0.00248408	-
Os08g0103600	414.621	883.112	2.12993	0.00108926	GO:0005737;GO:0005737;GO:0019005;GO:0030162;GO:0031463;GO:0031625;GO:0042787;GO:0043161;
Os08g0302000	83.1075	205.404	2.47155	0.0384032	GO:0004601;GO:0004601;GO:0005576;GO:0006979;GO:0006979;GO:0016491;GO:0020037;GO:0020037;GO:0020037;GO:0042744;GO:0042744;GO:0046872;GO:0046872;GO:0055114;GO:0055114;GO:0098869;
Os08g0156600	601.739	1703.92	2.83165	0.000747291	GO:0005215;GO:0006810;GO:0016020;GO:0016021;GO:0016021;GO:0016021;GO:0055085;GO:0016020;GO:0016021;GO:0016021;GO:0016021;GO:0055085;
Os08g0243500	1536.31	4299.54	2.79861	2.15793e-06	GO:0003958;GO:0003958;GO:0005737;GO:0005783;GO:0005789;GO:0010181;GO:0010181;GO:0016020;GO:0016491;GO:0016491;GO:0050660;GO:0050661;GO:0055114;GO:0055114;GO:0016491;GO:0016491;GO:0055114;
Os08g0546800	118.181	342.801	2.90065	2.31925e-05	GO:0003677;GO:0003700;GO:0005634;GO:0005634;GO:0006351;GO:0006351;GO:0006355;GO:0006355;GO:0043565;
Os08g0245200	57.8438	410.063	7.08914	4.33156e-05	GO:0000166;GO:0003824;GO:0005524;GO:0005524;GO:0008152;GO:0009698;GO:0016207;GO:0016874;
Os08g0517200	1341.94	3681.4	2.74333	3.73412e-06	GO:0000166;GO:0005388;GO:0005524;GO:0005524;GO:0016020;GO:0016020;GO:0016021;GO:0016021;GO:0016021;GO:0070588;GO:0099132;GO:0005516;GO:0016020;GO:0016021;GO:0016021;GO:0016020;GO:0016021;GO:0016021;GO:0016021;
Os08g0453700	265.9	1085.38	4.08192	1.18062e-06	GO:0004601;GO:0005509;GO:0016020;GO:0016020;GO:0016021;GO:0016021;GO:0016491;GO:0016491;GO:0050664;GO:0055114;GO:0055114;GO:0098869;
Os08g0448000	327.055	925.607	2.83012	1.22695e-05	GO:0000166;GO:0003824;GO:0005524;GO:0005524;GO:0008152;GO:0009698;GO:0016207;GO:0016874;
Os08g0434100	2.71954	17.9047	6.58372	0.009321	GO:0003723;GO:0003723;GO:0016787;GO:0033897;GO:0033897;GO:0090502;
Os08g0138700	71.1769	265.798	3.73434	6.331e-05	GO:0000166;GO:0004672;GO:0004674;GO:0004674;GO:0005516;GO:0005524;GO:0005524;GO:0005524;GO:0005886;GO:0006468;GO:0009409;GO:0009631;GO:0010008;GO:0016020;GO:0016021;GO:0016021;GO:0016301;GO:0016310;GO:0016740;
Os08g0531100	151.628	343.333	2.26431	0.000980723	GO:0000226;GO:0000910;GO:0005819;GO:0005874;GO:0008017;GO:0009524;
Os08g0107400	155.489	322.048	2.07119	0.00331203	GO:0005338;GO:0005457;GO:0005458;GO:0005794;GO:0015783;GO:0015784;GO:0016020;GO:0016021;GO:0016021;GO:1990570;GO:1990570;GO:0016020;GO:0016021;GO:0016021;GO:1990570;
Os08g0556200	272.306	587.103	2.15604	0.00262301	GO:0004150;GO:0004150;GO:0006760;GO:0016829;GO:0046654;GO:0046656;GO:0102083;
Os08g0176900	419.566	1336.45	3.18531	3.95771e-07	GO:0003677;GO:0003677;GO:0003700;GO:0005634;GO:0006351;GO:0006351;GO:0006351;GO:0006355;GO:0006355;GO:0006952;GO:0043565;GO:0003677;GO:0003700;GO:0006355;
Os08g0560500	368.378	780.913	2.11987	0.000987829	GO:0004180;GO:0004185;GO:0004185;GO:0004185;GO:0006508;GO:0006508;GO:0008233;GO:0016787;GO:0051603;
Os08g0465800	674.24	2182.75	3.23735	5.4738e-05	GO:0003824;GO:0004351;GO:0004351;GO:0006536;GO:0016829;GO:0016831;GO:0016831;GO:0019752;GO:0030170;GO:0003824;GO:0004351;GO:0004351;GO:0006536;GO:0016829;GO:0016831;GO:0016831;GO:0019752;GO:0030170;
Os08g0331900	65.6918	132.831	2.02203	0.0161538	GO:0000166;GO:0004672;GO:0004674;GO:0005524;GO:0005524;GO:0005524;GO:0006468;GO:0016020;GO:0016021;GO:0016021;
Os08g0557900	391.184	787.325	2.01267	0.00214596	GO:0005737;GO:0005829;GO:0005829;GO:0006152;GO:0008152;GO:0008477;GO:0016787;GO:0016798;GO:0045437;
Os08g0157500	10306.4	42678.2	4.14096	8.94068e-11	GO:0008168;GO:0008168;GO:0008171;GO:0016740;GO:0032259;GO:0046983;GO:0046983;GO:0005737;GO:0005737;GO:0008168;GO:0008168;GO:0008171;GO:0009809;GO:0016740;GO:0017096;GO:0030187;GO:0030744;GO:0032259;GO:0046983;GO:0046983;GO:0047763;GO:0047763;GO:0051555;GO:0102822;
Os08g0489300	867.682	4784.97	5.51466	4.2307e-14	GO:0003824;GO:0006281;GO:0006284;GO:0008725;GO:0016020;GO:0016021;GO:0016021;GO:0016020;GO:0016021;GO:0016021;
Os08g0517700	39.9268	107.154	2.68375	0.0126035	-
Os08g0455900	9.90827	47.5024	4.79421	0.000589656	GO:0005375;GO:0006811;GO:0006825;GO:0016020;GO:0016021;GO:0016021;GO:0016021;GO:0035434;
Os08g0398800	133.573	294.395	2.20401	0.00181416	GO:0003729;GO:0003729;GO:0005524;GO:0005849;GO:0006298;GO:0006378;GO:0006812;GO:0006813;GO:0015299;GO:0016020;GO:0016021;GO:0016021;GO:0016787;GO:0030983;GO:0055085;GO:1902600;
Os08g0178700	668.595	1401.23	2.09579	0.000902859	GO:0000166;GO:0003951;GO:0004143;GO:0004143;GO:0005524;GO:0005524;GO:0007205;GO:0008152;GO:0016301;GO:0016301;GO:0016310;GO:0016740;
Os08g0441500	3794.07	13656.6	3.59947	7.79922e-07	GO:0003824;GO:0050662;GO:0003824;GO:0050662;
Os08g0389300	6.37293	39.0059	6.12056	0.000383014	GO:0016020;GO:0016021;GO:0016021;GO:0016021;GO:0016765;
Os08g0441600	7.52016	70.005	9.30898	2.07056e-05	GO:0004106;GO:0004106;GO:0004106;GO:0005737;GO:0005737;GO:0008652;GO:0009073;GO:0009073;GO:0009073;GO:0016853;GO:0046417;
Os08g0298700	91.278	469.228	5.14065	0.000192649	GO:0006629;GO:0010345;GO:0016491;GO:0035336;GO:0043231;GO:0055114;GO:0080019;GO:0080019;GO:0102965;
Os09g0538400	519.332	1320.02	2.54176	0.000472264	GO:0000981;GO:0001135;GO:0003677;GO:0005634;GO:0006357;GO:0030154;GO:0043565;GO:0044212;
Os09g0532900	1013.95	2266.36	2.23517	0.000253984	GO:0000981;GO:0001135;GO:0003677;GO:0005634;GO:0006357;GO:0030154;GO:0043565;GO:0044212;GO:0003677;GO:0003677;
Os09g0127300	772.058	2066.14	2.67615	0.00641715	GO:0003824;GO:0050662;
Os09g0548400	41.5318	134.83	3.24643	0.00393159	GO:0004497;GO:0004497;GO:0004497;GO:0004499;GO:0016491;GO:0050660;GO:0050661;GO:0055114;GO:0055114;GO:0055114;GO:0055114;
Os09g0424200	1.48946	35.9873	24.1614	7.24966e-07	-
Os09g0458100	16.9424	99.7005	5.88468	0.000194667	GO:0005794;GO:0008107;GO:0008417;GO:0009832;GO:0009969;GO:0016020;GO:0016020;GO:0016740;GO:0016757;GO:0036065;GO:0042546;
Os09g0298100	38.5527	85.4588	2.21668	0.0126922	GO:0003824;GO:0003872;GO:0003872;GO:0005524;GO:0005524;GO:0005737;GO:0005737;GO:0006096;GO:0006096;GO:0008152;GO:0016301;GO:0016310;GO:0016740;GO:0046835;GO:0046872;GO:0046872;GO:0047334;GO:0061615;
Os09g0513200	422.719	2123.32	5.02302	0.000504785	GO:0006810;GO:0016020;GO:0016021;GO:0016021;GO:0016021;GO:0022857;GO:0055085;
Os09g0399800	425.649	1810.99	4.25467	0.0001086	GO:0008270;GO:0009699;GO:0009809;GO:0016491;GO:0016491;GO:0045551;GO:0046872;GO:0052747;GO:0055114;GO:0055114;
Os09g0429400	29.1908	67.7019	2.31929	0.0172709	GO:0004970;GO:0006811;GO:0016020;GO:0016020;GO:0016021;GO:0016021;GO:0035235;
Os09g0450300	1243.5	2847.08	2.28957	0.00129658	GO:0000226;GO:0000910;GO:0008017;GO:0000226;GO:0000910;GO:0008017;GO:0000226;GO:0000910;GO:0008017;
Os09g0514200	77.0574	252.695	3.27932	1.01546e-05	GO:0000166;GO:0004672;GO:0004674;GO:0004683;GO:0005509;GO:0005516;GO:0005524;GO:0005524;GO:0005524;GO:0005634;GO:0005737;GO:0005737;GO:0005886;GO:0005886;GO:0006468;GO:0009738;GO:0009931;GO:0016020;GO:0016301;GO:0016310;GO:0016740;GO:0018105;GO:0035556;GO:0046777;GO:0046872;
Os09g0520200	487.732	978.995	2.00724	0.00231283	GO:0003824;GO:0003841;GO:0004623;GO:0005737;GO:0006629;GO:0008654;GO:0016298;GO:0016740;GO:0016746;GO:0042171;GO:0055088;GO:0055089;GO:0055091;GO:0070328;
Os09g0316000	40.3491	96.3015	2.3867	0.031943	GO:0016702;GO:0055114;GO:0055114;
Os09g0525400	328.545	864.534	2.63141	2.6625e-05	GO:0016567;GO:0043161;GO:0048437;GO:0061630;
Os09g0431300	433.283	3940.7	9.09497	0.000285312	GO:0000981;GO:0001135;GO:0003677;GO:0003677;GO:0005634;GO:0006357;GO:0030154;GO:0043565;GO:0044212;
Os09g0456800	29.3335	85.8754	2.92755	0.00245559	GO:0003677;GO:0003700;GO:0005634;GO:0005634;GO:0005737;GO:0005737;GO:0006351;GO:0006351;GO:0006355;GO:0006355;GO:0009408;GO:0043565;GO:0045892;
Os09g0484800	731.789	1975.45	2.69948	7.80859e-06	-
Os09g0434500	4865.25	13452	2.76492	2.01482e-06	GO:0003677;GO:0003677;GO:0003677;GO:0003700;GO:0005634;GO:0006351;GO:0006351;GO:0006355;GO:0006355;GO:0009620;
Os09g0468000	45.4097	155.438	3.423	0.000485867	GO:0006855;GO:0006855;GO:0015238;GO:0015238;GO:0015297;GO:0016020;GO:0016020;GO:0016021;GO:0016021;GO:0055085;
Os09g0308900	882.932	2608.02	2.95381	8.13514e-06	GO:0008195;GO:0016020;GO:0016021;GO:0016021;GO:0016311;GO:0016020;GO:0016021;GO:0016021;GO:0016020;GO:0016021;GO:0016021;
Os09g0438000	1420.2	5365.18	3.77776	2.02616e-09	GO:0004601;GO:0005509;GO:0016020;GO:0016020;GO:0016021;GO:0016021;GO:0016491;GO:0016491;GO:0050664;GO:0055114;GO:0055114;GO:0098869;GO:0004601;GO:0005509;GO:0016020;GO:0016020;GO:0016021;GO:0016021;GO:0016491;GO:0016491;GO:0050664;GO:0055114;GO:0055114;GO:0098869;
Os09g0255000	142.683	298.911	2.09494	0.00383589	GO:0004553;GO:0004564;GO:0004575;GO:0005576;GO:0005618;GO:0005975;GO:0008152;GO:0016787;GO:0016798;GO:0048046;
Os09g0438400	584.857	1284.46	2.19619	0.000487226	GO:0005886;GO:0005886;GO:0008654;GO:0016301;GO:0016310;
Os09g0479500	19.7625	45.161	2.28518	0.048106	GO:0005886;GO:0005886;GO:0006952;GO:0007165;GO:0043531;
Os09g0558000	176.64	406.531	2.30147	0.000676359	GO:0003824;GO:0004721;GO:0004722;GO:0006470;GO:0016787;GO:0043169;GO:0046872;
Os09g0424300	3.29814	40.5404	12.2919	5.25851e-06	GO:0004014;GO:0004014;GO:0004014;GO:0005829;GO:0005829;GO:0006557;GO:0006596;GO:0006597;GO:0006597;GO:0008295;GO:0008295;GO:0008295;GO:0016829;GO:0016831;GO:0004014;GO:0004014;GO:0004014;GO:0005829;GO:0005829;GO:0006557;GO:0006596;GO:0006597;GO:0006597;GO:0008295;GO:0008295;GO:0008295;GO:0016829;GO:0016831;
Os09g0419200	1123.49	4585.19	4.0812	2.50994e-10	GO:0003824;GO:0050662;GO:0003824;GO:0050662;
Os09g0467200	820.815	2772.49	3.37773	4.1591e-08	GO:0004364;GO:0005737;GO:0005737;GO:0006749;GO:0009407;GO:0016740;
Os09g0511600	766.06	2285.85	2.9839	7.70727e-07	GO:0004553;GO:0005975;GO:0008152;GO:0008422;GO:0008422;GO:0016787;GO:0016798;GO:0102483;GO:1901657;GO:0004553;GO:0005975;GO:0004553;GO:0005975;
Os09g0490400	44.3592	108.97	2.45654	0.0335585	GO:0004553;GO:0005975;GO:0008152;GO:0008422;GO:0008422;GO:0016787;GO:0016798;GO:0102483;GO:1901657;
Os09g0572400	44.8214	97.5502	2.17642	0.0172463	GO:0000166;GO:0005524;GO:0005524;GO:0005524;GO:0016887;
Os09g0511700	424.456	1267.8	2.98689	1.20674e-06	-
Os09g0491756	1459.51	3179.74	2.17864	0.000312059	GO:0000398;GO:0000398;GO:0003676;GO:0003677;GO:0003677;GO:0003723;GO:0003723;GO:0005634;GO:0005681;GO:0006397;GO:0008380;GO:0030628;GO:0046872;GO:0046872;GO:0046872;GO:0089701;GO:0089701;GO:0000398;GO:0000398;GO:0003676;GO:0003677;GO:0003677;GO:0003723;GO:0003723;GO:0005634;GO:0005681;GO:0006397;GO:0008380;GO:0030628;GO:0046872;GO:0046872;GO:0046872;GO:0089701;GO:0089701;
Os09g0293400	247.733	615.227	2.48342	0.00192084	GO:0000166;GO:0005524;GO:0005524;
Os09g0272900	121.691	256.956	2.11154	0.0307612	GO:0043531;GO:0043531;
Os09g0533400	1054.14	2113.92	2.00535	0.00132311	GO:0000166;GO:0004176;GO:0004176;GO:0004252;GO:0004252;GO:0004252;GO:0005524;GO:0005524;GO:0005524;GO:0005777;GO:0005782;GO:0005782;GO:0006508;GO:0006508;GO:0006515;GO:0006625;GO:0008233;GO:0008236;GO:0016485;GO:0016787;GO:0030163;
Os09g0421300	16.113	54.3573	3.37351	0.00973543	GO:0003824;GO:0004630;GO:0004630;GO:0005509;GO:0005886;GO:0016020;GO:0016042;GO:0016787;GO:0046470;GO:0070290;
Os09g0567900	321.305	666.918	2.07566	0.00164871	GO:0005737;GO:0005829;GO:0005829;GO:0006152;GO:0008152;GO:0008477;GO:0016787;GO:0016798;GO:0045437;
Os09g0532400	747.341	1519.97	2.03384	0.00107508	GO:0000160;GO:0000160;GO:0005634;GO:0006351;GO:0006351;GO:0006355;GO:0048511;GO:0000160;GO:0000160;GO:0005634;GO:0006351;GO:0006351;GO:0006355;GO:0048511;
Os09g0453400	1435.61	2980.84	2.07635	0.0047173	GO:0006508;GO:0008236;GO:0016020;GO:0016021;GO:0016021;
Os09g0420300	185.298	576.868	3.11319	2.27647e-06	GO:0003824;GO:0006281;GO:0006284;GO:0008725;
Os09g0544900	539.796	1176.85	2.18018	0.00044705	-
Os09g0489500	195.189	1484.04	7.60309	0.000387145	GO:0003700;GO:0006351;GO:0006351;GO:0006355;GO:0043565;GO:0003700;GO:0006351;GO:0006351;GO:0006355;GO:0043565;
Os09g0429200	46.2269	101.751	2.20112	0.0104093	GO:0004930;GO:0004970;GO:0005234;GO:0006811;GO:0007186;GO:0016020;GO:0016020;GO:0016021;GO:0016021;GO:0016021;GO:0035235;GO:0060079;
Os09g0280500	555.675	2751.96	4.95246	0.000145631	GO:0003677;GO:0003700;GO:0005515;GO:0005634;GO:0006351;GO:0006351;GO:0006351;GO:0006355;GO:0006355;GO:0006952;GO:0043565;
Os09g0422500	146.238	521.918	3.56897	3.1566e-07	GO:0005794;GO:0005886;GO:0005886;GO:0005886;GO:0005886;GO:0009507;GO:0009507;GO:0009832;GO:0009833;GO:0009834;GO:0009834;GO:0009834;GO:0010330;GO:0010400;GO:0016020;GO:0016020;GO:0016021;GO:0016021;GO:0016740;GO:0016757;GO:0016759;GO:0016760;GO:0016760;GO:0030244;GO:0030244;GO:0030244;GO:0046872;GO:0046872;GO:0071555;
Os10g0320100	77.7263	420.201	5.40616	1.21617e-05	GO:0004497;GO:0005506;GO:0005506;GO:0009813;GO:0016020;GO:0016020;GO:0016020;GO:0016021;GO:0016021;GO:0016491;GO:0016705;GO:0016709;GO:0016711;GO:0020037;GO:0020037;GO:0044550;GO:0046872;GO:0055114;GO:0055114;
Os10g0113100	2.06501	30.682	14.8581	0.000338596	GO:0016491;GO:0016491;GO:0016491;GO:0055114;GO:0055114;GO:0016491;GO:0016491;GO:0055114;
Os10g0530200	13.6667	108.614	7.94739	0.00121283	GO:0004364;GO:0005737;GO:0005737;GO:0006749;GO:0009407;GO:0016740;
Os10g0323500	173.231	1214.63	7.01161	6.89269e-05	GO:0004553;GO:0005975;GO:0008152;GO:0008422;GO:0008422;GO:0016787;GO:0016798;GO:0102483;GO:1901657;
Os10g0573800	486.283	1247.83	2.56606	2.9946e-05	GO:0000064;GO:0000066;GO:0005743;GO:0005743;GO:0006839;GO:0016020;GO:0016021;GO:0016021;GO:0016021;GO:1903352;
Os10g0580400	765.511	21180.6	27.6686	3.35493e-07	GO:0005215;GO:0005886;GO:0005886;GO:0005887;GO:0006810;GO:0015204;GO:0015204;GO:0015293;GO:0015293;GO:0016020;GO:0016020;GO:0016021;GO:0016021;GO:0055085;GO:0071918;GO:0071918;
Os10g0417600	1293.45	4356.04	3.36777	1.13145e-05	GO:0003824;GO:0016853;GO:0019853;GO:0047918;GO:0047918;GO:0050662;GO:0051287;GO:0051287;
Os10g0553300	196.302	606.081	3.0875	2.05238e-06	GO:0003824;GO:0004805;GO:0005992;GO:0005992;GO:0016020;GO:0016021;GO:0016311;GO:0016787;
Os10g0561800	601.569	1447.33	2.40593	9.36385e-05	GO:0003677;GO:0003677;GO:0003700;GO:0005634;GO:0005634;GO:0006351;GO:0006351;GO:0006355;GO:0006355;GO:0043565;
Os10g0394000	435.385	1178.79	2.70746	0.00414493	GO:0016787;GO:0016788;
Os10g0566800	101.607	246.768	2.42864	0.0149024	GO:0004601;GO:0004601;GO:0004601;GO:0005576;GO:0006979;GO:0006979;GO:0009505;GO:0009506;GO:0009506;GO:0009664;GO:0016491;GO:0020037;GO:0020037;GO:0020037;GO:0042744;GO:0042744;GO:0046872;GO:0046872;GO:0055114;GO:0055114;GO:0098869;
Os10g0116800	3.92967	34.2278	8.7101	0.000105476	GO:0003993;GO:0003993;GO:0016311;GO:0016787;GO:0016787;
Os10g0467800	33.9377	135.758	4.00022	1.2429e-05	GO:0005794;GO:0005886;GO:0005886;GO:0005886;GO:0009833;GO:0009834;GO:0009834;GO:0016020;GO:0016020;GO:0016021;GO:0016021;GO:0016740;GO:0016757;GO:0016759;GO:0016760;GO:0016760;GO:0030244;GO:0030244;GO:0046872;GO:0046872;GO:0071555;
Os10g0529500	308.655	1377.9	4.4642	1.90102e-07	GO:0004364;GO:0005737;GO:0005737;GO:0006749;GO:0009407;GO:0016740;
Os10g0105700	85.1503	352.75	4.14267	0.000205857	GO:0003824;GO:0016829;GO:0016831;GO:0016831;GO:0019752;GO:0030170;
Os10g0437100	275.964	580.496	2.10352	0.00209774	GO:0003333;GO:0015171;GO:0016020;GO:0016020;GO:0016021;GO:0016021;
Os10g0191300	2002.58	9501.28	4.74452	3.14255e-05	GO:0005576;
Os10g0550900	541.574	1845.78	3.40818	7.1205e-08	GO:0004657;GO:0004657;GO:0005739;GO:0005739;GO:0006560;GO:0006562;GO:0010133;GO:0016491;GO:0055114;GO:0071949;
Os10g0447100	1407.56	3889.32	2.76317	4.49674e-06	GO:0000166;GO:0005524;GO:0005524;GO:0005737;GO:0005737;GO:0006511;GO:0016567;GO:0031625;GO:0061630;GO:0000166;GO:0005524;GO:0005524;
Os10g0530400	50.8551	115.784	2.27674	0.0170133	GO:0004364;GO:0005737;GO:0005737;GO:0006749;GO:0009407;GO:0016020;GO:0016021;GO:0016740;
Os10g0486100	1341.22	7011.74	5.22789	0.000204647	GO:0004497;GO:0004497;GO:0005506;GO:0005506;GO:0016491;GO:0016705;GO:0020037;GO:0020037;GO:0046872;GO:0055114;GO:0055114;
Os10g0536000	140.033	336.443	2.4026	0.000544661	GO:0000166;GO:0005524;GO:0005524;GO:0005634;GO:0005737;GO:0005737;GO:0016925;GO:0019789;GO:0019789;GO:0000166;GO:0005524;GO:0005524;GO:0005634;GO:0005737;GO:0005737;GO:0016925;GO:0019789;GO:0019789;
Os10g0504200	132.719	332.818	2.50768	0.000281885	GO:0016020;GO:0016021;GO:0016021;GO:0016491;GO:0016491;GO:0055114;GO:0055114;GO:0055114;
Os10g0343400	64.1619	198.208	3.08919	0.0273051	GO:0000139;GO:0005794;GO:0005794;GO:0016020;GO:0016020;GO:0016021;GO:0016021;GO:0016740;GO:0016757;GO:0016760;GO:0030244;GO:0051753;GO:0071555;GO:0071669;GO:0097502;
Os10g0109300	1392.36	4050.41	2.90902	1.48078e-06	GO:0004601;GO:0004601;GO:0005576;GO:0006979;GO:0006979;GO:0016491;GO:0020037;GO:0020037;GO:0020037;GO:0042744;GO:0042744;GO:0046872;GO:0046872;GO:0055114;GO:0055114;GO:0098869;GO:0004601;GO:0004601;GO:0005576;GO:0006979;GO:0006979;GO:0016491;GO:0020037;GO:0020037;GO:0020037;GO:0042744;GO:0042744;GO:0046872;GO:0046872;GO:0055114;GO:0055114;GO:0098869;
Os10g0479700	333.938	1245.04	3.72835	8.05971e-09	GO:0016020;GO:0016021;GO:0016021;GO:0016020;GO:0016021;GO:0016021;
Os10g0436800	126.931	307.057	2.41909	0.000592807	GO:0003955;GO:0003955;GO:0005737;GO:0005886;GO:0010181;GO:0010181;GO:0016491;GO:0055114;
Os10g0459300	44.3362	534.519	12.0561	2.19223e-08	GO:0006486;GO:0016020;GO:0016021;GO:0016021;GO:0016757;
Os10g0567000	148.239	412.318	2.78144	3.63619e-05	GO:0005886;GO:0005887;GO:0016020;GO:0016021;GO:0016021;GO:1903424;GO:1903424;GO:1903425;GO:1903425;
Os10g0564500	601.176	2055.89	3.41978	1.15264e-07	GO:0000166;GO:0004672;GO:0004674;GO:0004674;GO:0005524;GO:0005524;GO:0005634;GO:0005634;GO:0005737;GO:0005737;GO:0006468;GO:0006468;GO:0009738;GO:0016301;GO:0016310;GO:0016740;GO:0035556;
Os10g0317900	602.505	1919.07	3.18515	2.62084e-06	GO:0004497;GO:0005506;GO:0005506;GO:0009813;GO:0016020;GO:0016020;GO:0016020;GO:0016021;GO:0016021;GO:0016491;GO:0016705;GO:0016709;GO:0016711;GO:0020037;GO:0020037;GO:0044550;GO:0046872;GO:0055114;GO:0055114;GO:0004497;GO:0004497;GO:0005506;GO:0005506;GO:0016491;GO:0016705;GO:0020037;GO:0020037;GO:0046872;GO:0055114;GO:0055114;
Os10g0458900	42.7658	150.925	3.5291	0.00149301	GO:0006486;GO:0016020;GO:0016021;GO:0016021;GO:0016757;
Os10g0512400	327.812	1800.19	5.49154	1.19814e-13	GO:0004497;GO:0004497;GO:0005506;GO:0005506;GO:0009809;GO:0016020;GO:0016020;GO:0016491;GO:0016705;GO:0016709;GO:0020037;GO:0020037;GO:0046872;GO:0055114;GO:0055114;
Os10g0578200	132.839	411.335	3.09649	0.0378207	GO:0000139;GO:0005794;GO:0005794;GO:0016020;GO:0016020;GO:0016021;GO:0016021;GO:0016740;GO:0016757;GO:0016760;GO:0030244;GO:0051753;GO:0071555;GO:0071669;GO:0097502;
Os10g0138100	419.137	1130.69	2.69765	0.00895093	GO:0003824;GO:0004031;GO:0005506;GO:0005506;GO:0005829;GO:0005829;GO:0009055;GO:0009055;GO:0009688;GO:0009851;GO:0016491;GO:0016491;GO:0016614;GO:0016903;GO:0022900;GO:0046872;GO:0046872;GO:0050660;GO:0050660;GO:0051536;GO:0051536;GO:0051537;GO:0051537;GO:0055114;GO:0055114;GO:0102797;GO:0102798;GO:0016491;GO:0016491;GO:0055114;
Os10g0180000	1197.1	2754.13	2.30067	0.000119321	GO:0000139;GO:0005794;GO:0006486;GO:0016020;GO:0016021;GO:0016021;GO:0016740;GO:0016757;GO:0016757;GO:0071555;GO:0006486;GO:0016757;
Os11g0242600	95.9611	335.199	3.49308	0.00090253	GO:0045492;
Os11g0591200	17.8491	130.483	7.31035	4.87965e-09	GO:0003824;GO:0006633;GO:0006633;GO:0006633;GO:0008152;GO:0016020;GO:0016020;GO:0016020;GO:0016021;GO:0016740;GO:0016746;GO:0016747;
Os11g0136500	106.837	250.897	2.3484	0.00457564	GO:0000287;GO:0000287;GO:0008897;GO:0008897;GO:0016740;GO:0019878;
Os11g0259700	20.1438	146.621	7.27872	9.47751e-05	GO:0008168;GO:0008168;GO:0016020;GO:0016021;GO:0016740;GO:0032259;GO:0032259;
Os11g0147000	21.5407	57.0993	2.65076	0.0124631	GO:0003824;GO:0008152;
Os11g0652900	3.28512	150.233	45.7314	5.53544e-06	GO:0016491;GO:0016491;GO:0055114;
Os11g0591100	936.739	2066.51	2.20607	0.000307542	GO:0003824;GO:0016853;GO:0019853;GO:0047918;GO:0047918;GO:0050662;GO:0051287;GO:0051287;
Os11g0521000	96.0786	829.84	8.63709	5.12017e-05	GO:0016787;GO:0016788;
Os11g0114600	1368.6	4841.35	3.53745	0.000109723	GO:0004672;GO:0005524;GO:0005524;GO:0006468;GO:0000166;GO:0004672;GO:0004674;GO:0004674;GO:0005524;GO:0005524;GO:0005524;GO:0005829;GO:0005829;GO:0006468;GO:0006468;GO:0016301;GO:0016310;GO:0016740;GO:0035556;
Os11g0629500	288.79	579.86	2.00789	0.00290227	GO:0004647;GO:0006564;GO:0016311;
Os11g0427700	124.456	498.969	4.0092	0.0113197	GO:0005215;GO:0005215;GO:0005345;GO:0005345;GO:0006810;GO:0006863;GO:0006863;GO:0015853;GO:0015854;GO:0016020;GO:0016020;GO:0016021;GO:0016021;GO:0055085;GO:1904823;
Os11g0134100	0.910854	10.4025	11.4206	0.0185804	GO:0003676;GO:0003824;GO:0005975;GO:0008270;GO:0015074;GO:0030246;
Os11g0593000	18.1581	1802.06	99.2432	1.07698e-13	GO:0003824;GO:0008152;GO:0016788;
Os11g0443700	10.0554	49.6772	4.94034	0.000243031	GO:0016491;GO:0016491;GO:0055114;
Os11g0186200	1520.48	4672.83	3.07326	1.33511e-06	GO:0004030;GO:0006081;GO:0008152;GO:0016020;GO:0016021;GO:0016021;GO:0016491;GO:0016491;GO:0055114;GO:0055114;
Os11g0145000	36.7476	138.134	3.75901	6.81014e-05	GO:0000166;GO:0005524;GO:0005524;GO:0005524;GO:0016301;GO:0016307;GO:0016307;GO:0016308;GO:0016308;GO:0016310;GO:0016740;GO:0046488;GO:0046488;GO:0046854;
Os11g0599200	2030.9	8559.28	4.21451	8.60337e-11	GO:0008152;GO:0016740;GO:0016757;GO:0016758;GO:0043231;GO:0080043;GO:0080044;
Os11g0499600	822.306	3085.07	3.75173	2.84392e-05	GO:0016020;GO:0016021;GO:0016021;GO:0016491;GO:0016491;GO:0055114;GO:0016491;GO:0016491;GO:0055114;
Os11g0293800	25.4479	227.758	8.94997	4.06961e-07	-
Os11g0245100	49.3856	140.935	2.85377	0.000355051	GO:0003824;GO:0005737;GO:0005737;GO:0009072;GO:0016740;GO:0016740;GO:0016853;
Os11g0431700	123.107	294.505	2.39228	0.000540772	GO:0004180;GO:0004185;GO:0006508;GO:0016747;GO:0019748;
Os11g0507200	2975.9	21879.2	7.35211	0.0003764	GO:0016740;GO:0016747;
Os11g0586900	275.899	591.108	2.14248	0.00100528	GO:0000166;GO:0005525;GO:0005525;GO:0005622;GO:0005886;GO:0005886;GO:0007264;GO:0000166;GO:0005525;GO:0005525;GO:0005622;GO:0005886;GO:0007264;
Os11g0654400	0.910854	51.1678	56.1756	4.3339e-09	GO:0016491;GO:0016491;GO:0055114;
Os11g0708100	75.3243	474.589	6.30061	0.000130605	GO:0005507;GO:0005507;GO:0016491;GO:0016491;GO:0055114;
Os11g0588300	432.33	913.727	2.11349	0.000985795	GO:0004364;GO:0005737;GO:0005737;GO:0006749;GO:0016740;GO:0004364;GO:0005737;GO:0005737;GO:0006749;GO:0016740;
Os11g0600900	113.071	283.914	2.51094	0.000266214	GO:0004476;GO:0005975;GO:0008270;GO:0009298;
Os11g0552000	93.5059	216.871	2.31932	0.00169751	GO:0003824;GO:0006520;GO:0008483;GO:0008483;GO:0009058;GO:0016740;GO:0030170;
Os11g0629400	324.392	2178.95	6.71704	9.69397e-07	GO:0005874;
Os11g0106200	411.21	988.397	2.40363	0.0013867	GO:0019867;GO:0019867;GO:0019867;
Os11g0111900	88.5216	234.481	2.64886	0.000259549	GO:0005737;GO:0005737;GO:0019005;GO:0030162;GO:0031625;GO:0042787;GO:0043161;
Os11g0141400	221.804	698.139	3.14755	3.52816e-05	GO:0005509;
Os11g0207600	106.55	489.742	4.59635	9.16166e-06	GO:0000981;GO:0001135;GO:0003677;GO:0003677;GO:0005634;GO:0006357;GO:0030154;GO:0043565;GO:0044212;
Os11g0539200	519.564	3451.81	6.64368	2.22633e-07	GO:0004553;GO:0005576;GO:0005618;GO:0005618;GO:0005975;GO:0006073;GO:0008152;GO:0010411;GO:0016740;GO:0016762;GO:0016762;GO:0016787;GO:0016798;GO:0042546;GO:0048046;GO:0048046;GO:0071555;
Os11g0210500	1797.56	14315.3	7.96372	3.02945e-07	GO:0004022;GO:0005737;GO:0005737;GO:0008270;GO:0016491;GO:0016491;GO:0016491;GO:0046872;GO:0055114;GO:0055114;GO:0055114;GO:0055114;
Os11g0455800	8618.88	18516.3	2.14834	0.000295501	GO:0003824;GO:0004372;GO:0004372;GO:0006545;GO:0006730;GO:0016740;GO:0030170;GO:0035999;GO:0035999;GO:0003824;GO:0008168;GO:0016740;GO:0030170;GO:0032259;
Os11g0120725	6.09665	27.6799	4.54019	0.00604953	GO:0003824;GO:0016020;GO:0016021;
Os11g0691100	14.5501	165.046	11.3433	1.28302e-08	GO:0000166;GO:0004672;GO:0004674;GO:0004674;GO:0005509;GO:0005524;GO:0005524;GO:0005524;GO:0005886;GO:0006468;GO:0007166;GO:0016020;GO:0016021;GO:0016301;GO:0016310;GO:0030247;
Os11g0138600	21.4002	57.2664	2.67597	0.010229	GO:0003824;GO:0008152;
Os11g0131900	655.47	1750.68	2.67088	0.00474642	GO:0009505;GO:0046373;GO:0046556;GO:0046373;GO:0046556;
Os11g0700500	506.949	3008.1	5.93373	4.26028e-05	GO:0000981;GO:0001135;GO:0003677;GO:0003677;GO:0005634;GO:0005634;GO:0006351;GO:0006351;GO:0006355;GO:0006357;GO:0030154;GO:0043565;GO:0044212;
Os11g0672400	3.54449	60.1571	16.972	8.32922e-09	GO:0000166;GO:0003774;GO:0003777;GO:0005524;GO:0005524;GO:0005874;GO:0007018;GO:0008017;GO:0016020;GO:0016021;
Os11g0126800	253.13	525.146	2.07461	0.0208834	GO:0016787;GO:0016787;
Os11g0151700	167.374	403.966	2.41355	0.000353103	GO:0003723;GO:0003993;GO:0003993;GO:0016020;GO:0016021;GO:0016311;GO:0016787;GO:0016787;GO:0046872;GO:0046872;
Os11g0108932	28.9323	115.91	4.00626	2.55889e-05	-
Os11g0242100	994.574	2155.34	2.1671	0.000377317	GO:0003824;GO:0004348;GO:0004348;GO:0004553;GO:0006629;GO:0006680;GO:0008152;GO:0016020;GO:0016020;GO:0016020;GO:0016787;GO:0016798;GO:0003824;GO:0004348;GO:0004348;GO:0004553;GO:0006629;GO:0006680;GO:0008152;GO:0016020;GO:0016020;GO:0016020;GO:0016787;GO:0016798;
Os11g0143300	149.372	386.493	2.58745	0.000218799	GO:0000160;GO:0000160;GO:0005622;GO:0006351;GO:0006351;GO:0006355;GO:0009735;GO:0009736;GO:0000160;GO:0005622;
Os11g0152700	860.755	3300.8	3.83478	0.00116747	GO:0003677;GO:0003700;GO:0005515;GO:0005634;GO:0006351;GO:0006351;GO:0006351;GO:0006355;GO:0006355;GO:0006952;GO:0043565;GO:0003677;GO:0003700;GO:0005515;GO:0005634;GO:0006351;GO:0006351;GO:0006351;GO:0006355;GO:0006355;GO:0006952;GO:0043565;
Os11g0140400	604.686	1484.19	2.45449	5.80574e-05	GO:0000166;GO:0000166;GO:0005388;GO:0005388;GO:0005516;GO:0005524;GO:0005524;GO:0005524;GO:0006811;GO:0006816;GO:0016020;GO:0016020;GO:0016021;GO:0016021;GO:0016021;GO:0016787;GO:0070588;GO:0099132;
Os11g0116300	259.97	1764.46	6.78717	2.18122e-16	GO:0005783;GO:0009813;GO:0016853;GO:0016872;GO:0045430;GO:0080167;
Os11g0643800	20.5301	590.587	28.7669	8.94597e-06	GO:0008643;GO:0016020;GO:0016020;GO:0016021;GO:0016021;GO:0016021;GO:0022857;GO:0055085;
Os12g0139400	77.3273	417.319	5.39679	5.92918e-11	GO:0000160;GO:0000160;GO:0005634;GO:0006351;GO:0006351;GO:0006355;GO:0009736;
Os12g0236400	743.491	1659.93	2.23262	0.000292448	GO:0000166;GO:0004017;GO:0004017;GO:0004017;GO:0005524;GO:0005524;GO:0005524;GO:0005737;GO:0005737;GO:0006139;GO:0006163;GO:0016301;GO:0016310;GO:0016740;GO:0016776;GO:0019205;GO:0046939;
Os12g0631100	419.52	976.032	2.32654	0.000190945	GO:0003924;GO:0005525;GO:0005768;GO:0030139;GO:0003924;GO:0005525;GO:0005768;GO:0030139;
Os12g0105500	184.875	406.322	2.19781	0.00272094	GO:0016020;GO:0016021;GO:0016021;GO:0016301;GO:0016310;GO:0016740;GO:0016779;
Os12g0581400	3.64342	16.4128	4.50477	0.0368006	GO:0004180;GO:0004185;GO:0006508;
Os12g0278700	778.512	2249.82	2.8899	6.42797e-06	GO:0005774;GO:0015184;GO:0015811;GO:0016020;GO:0016021;GO:0016021;GO:0005774;GO:0016020;GO:0016021;GO:0016021;
Os12g0578400	358.757	964.621	2.68879	0.000218678	GO:0004566;GO:0005516;GO:0008152;GO:0009505;GO:0016020;GO:0016020;GO:0016787;GO:0016798;GO:0016798;
Os12g0623600	1039.09	2819.58	2.71351	5.9194e-06	GO:0016702;GO:0055114;
Os12g0136900	432.498	1465.42	3.38828	5.58328e-06	GO:0000166;GO:0000166;GO:0005388;GO:0005388;GO:0005388;GO:0005516;GO:0005516;GO:0005524;GO:0005524;GO:0005524;GO:0005887;GO:0006811;GO:0006816;GO:0016020;GO:0016020;GO:0016021;GO:0016021;GO:0016787;GO:0043231;GO:0046872;GO:0046872;GO:0070588;GO:0099132;
Os12g0617400	6.61623	21.286	3.21724	0.048666	-
Os12g0246700	10.2267	55.9932	5.47521	7.70374e-05	GO:0043531;
Os12g0137600	13.7512	129.847	9.44257	2.24808e-06	GO:0008146;GO:0016740;
Os12g0511200	8.53991	31.9956	3.7466	0.00917211	GO:0004872;GO:0009725;GO:0016020;GO:0016021;GO:0016021;GO:0016021;
Os12g0623900	7552.25	23026	3.0489	2.16994e-07	GO:0003871;GO:0003871;GO:0003871;GO:0005576;GO:0005737;GO:0005829;GO:0005829;GO:0005829;GO:0008168;GO:0008270;GO:0008652;GO:0008652;GO:0008705;GO:0009086;GO:0009086;GO:0016740;GO:0032259;GO:0046872;GO:0050667;GO:0003871;GO:0008270;GO:0008652;GO:0009086;GO:0032259;GO:0003871;GO:0008270;GO:0009086;GO:0032259;
Os12g0133400	37.4329	116.792	3.12004	0.000735316	GO:0000287;GO:0000287;GO:0008897;GO:0008897;GO:0016740;GO:0019878;
Os12g0259800	7.82636	1733.5	221.495	7.93368e-10	GO:0005507;GO:0005507;GO:0005576;GO:0016491;GO:0016491;GO:0016722;GO:0046274;GO:0046274;GO:0046872;GO:0048046;GO:0048046;GO:0052716;GO:0052716;GO:0055114;GO:0055114;
Os12g0115700	210.861	590.403	2.79996	5.15067e-05	GO:0005783;GO:0009813;GO:0016853;GO:0016872;GO:0045430;GO:0080167;
Os12g0108500	45.2041	182.886	4.0458	3.93172e-05	-
Os12g0112200	582.435	1358.47	2.33239	0.00013892	GO:0006629;
Os12g0183200	30.5717	102.053	3.33815	0.0127322	GO:0006790;GO:0008441;GO:0008441;GO:0016311;GO:0016787;GO:0046854;GO:0046872;
Os12g0567300	897.374	2178.39	2.42751	7.08625e-05	GO:0000981;GO:0001135;GO:0003677;GO:0003677;GO:0005634;GO:0005634;GO:0006351;GO:0006351;GO:0006355;GO:0006357;GO:0030154;GO:0043565;GO:0044212;
Os12g0632700	1161.76	2377.33	2.04632	0.00120506	GO:0003824;GO:0005777;GO:0005975;GO:0006097;GO:0006099;GO:0006099;GO:0006108;GO:0009514;GO:0016491;GO:0016491;GO:0016615;GO:0016616;GO:0019752;GO:0030060;GO:0030060;GO:0055114;GO:0055114;
Os12g0576700	332.666	943.489	2.83614	6.29068e-06	GO:0003993;GO:0003993;GO:0016311;GO:0016787;GO:0016787;GO:0046872;GO:0046872;
Os12g0152900	198.295	643.756	3.24645	0.000641497	GO:0003677;GO:0003700;GO:0005515;GO:0005634;GO:0006351;GO:0006351;GO:0006351;GO:0006355;GO:0006355;GO:0006952;GO:0043565;
Os12g0138050	96.8706	424.916	4.38643	6.94823e-06	GO:0005509;
Os12g0151000	4.54429	33.7798	7.43346	0.000316406	GO:0003993;GO:0003993;GO:0016311;GO:0016787;GO:0016787;GO:0046872;GO:0046872;
Os12g0162100	1152.44	4002.27	3.47287	0.000342553	GO:0000166;GO:0004672;GO:0004674;GO:0004674;GO:0005524;GO:0005524;GO:0005524;GO:0005829;GO:0005829;GO:0006468;GO:0006468;GO:0016301;GO:0016310;GO:0016740;GO:0035556;GO:0004672;GO:0005524;GO:0005524;GO:0006468;GO:0046872;
Os12g0121400	208.034	501.952	2.41284	0.000261475	GO:0005622;GO:0007034;
Os12g0637100	612.883	2646.04	4.31737	2.46681e-05	GO:0003993;GO:0003993;GO:0016311;GO:0016787;GO:0016787;GO:0046872;GO:0046872;
Os12g0114100	819.584	2853.87	3.4821	3.36108e-06	GO:0000166;GO:0004672;GO:0004674;GO:0004674;GO:0005524;GO:0005524;GO:0005524;GO:0005829;GO:0005829;GO:0006468;GO:0006468;GO:0016301;GO:0016310;GO:0016740;GO:0035556;GO:0000166;GO:0004672;GO:0004674;GO:0004674;GO:0005524;GO:0005524;GO:0005524;GO:0005829;GO:0005829;GO:0006468;GO:0006468;GO:0016301;GO:0016310;GO:0016740;GO:0035556;
Os12g0125000	18.5657	72.0128	3.87881	0.000333684	GO:0000981;GO:0001135;GO:0003677;GO:0003677;GO:0005634;GO:0006357;GO:0030154;GO:0043565;GO:0044212;
Os12g0210300	330.927	819.343	2.4759	0.00473277	GO:0003824;GO:0005737;GO:0005737;GO:0009072;GO:0016740;GO:0016740;
Os12g0232300	2.09798	14.6068	6.9623	0.0151149	-
Os12g0263600	211.301	610.245	2.88803	7.90631e-06	-
Os12g0204100	11.1766	35.0329	3.13449	0.0174333	GO:0005887;GO:0006833;GO:0015250;GO:0015267;GO:0016020;GO:0016020;GO:0016021;GO:0016021;GO:0034220;GO:0055085;
Os12g0601400	740.96	2238.7	3.02135	5.02301e-05	GO:0005634;GO:0005634;GO:0006351;GO:0006351;GO:0006355;GO:0006355;GO:0009734;
Os12g0143800	8.54684	40.3682	4.72317	0.0012166	GO:0000150;GO:0000166;GO:0000166;GO:0000400;GO:0000730;GO:0000794;GO:0003677;GO:0003690;GO:0003697;GO:0004520;GO:0005524;GO:0005524;GO:0005524;GO:0005634;GO:0005654;GO:0006259;GO:0006281;GO:0006312;GO:0007131;GO:0007131;GO:0008094;GO:0008094;GO:0010212;GO:0042148;GO:0070192;
Os12g0560300	508.46	1535.35	3.01962	9.27035e-07	GO:0000166;GO:0005525;GO:0005525;GO:0005622;GO:0005783;GO:0005794;GO:0006886;GO:0015031;GO:0016192;
Os12g0618600	403.665	1261.18	3.12433	1.57698e-05	GO:0003700;GO:0006355;
Os12g0443500	3139.36	7673.59	2.44431	0.000798745	GO:0003979;GO:0003979;GO:0005634;GO:0005829;GO:0005829;GO:0006024;GO:0006065;GO:0016491;GO:0016491;GO:0016616;GO:0051287;GO:0051287;GO:0055114;GO:0055114;
Os12g0132300	4.80755	18.9051	3.93238	0.0384752	GO:0005509;GO:0016020;GO:0016020;GO:0046872;

## Sheet: 20M_vs_28M.UP
ID	28M	20M	foldchange	pvalue	GO
Os01g0552300	194.893	69.1326	0.35472	0.0031176	GO:0003824;GO:0004721;GO:0004722;GO:0006470;GO:0009570;GO:0009579;GO:0009767;GO:0016020;GO:0016021;GO:0016021;GO:0016787;GO:0043169;GO:0046872;GO:0046872;
Os01g0300900	749.759	349.464	0.466102	0.010084	-
Os01g0797600	4776.28	908.151	0.190138	2.93277e-13	GO:0003677;GO:0003677;GO:0003700;GO:0003700;GO:0003700;GO:0005515;GO:0005634;GO:0006351;GO:0006351;GO:0006355;GO:0006355;GO:0009409;GO:0009414;GO:0009611;GO:0009625;GO:0009651;GO:0009723;GO:0009733;GO:0009735;GO:0009737;GO:0009751;GO:0009753;GO:0010311;GO:0010337;GO:0010364;GO:0010728;GO:0043565;GO:0044212;GO:0045892;GO:0080027;GO:0080113;GO:0080141;GO:2000068;
Os01g0720400	451.289	224.445	0.497342	0.0133647	GO:0016311;GO:0016791;GO:0016791;
Os01g0135700	2162.87	247.713	0.114529	2.52933e-07	GO:0005509;GO:0005509;GO:0046872;
Os01g0743200	300.471	131.656	0.438165	0.0115479	GO:0005618;GO:0016787;GO:0030599;GO:0030599;GO:0042545;GO:0042545;GO:0045330;GO:0045490;GO:0005618;GO:0016787;GO:0030599;GO:0030599;GO:0042545;GO:0042545;GO:0045330;GO:0045490;
Os01g0321300	1431.83	633.396	0.442369	0.00159076	GO:0000166;GO:0005524;GO:0005524;GO:0005524;GO:0005524;GO:0005622;GO:0006605;GO:0006886;GO:0009658;GO:0009941;GO:0010109;GO:0015031;GO:0015462;GO:0016020;GO:0016020;GO:0017038;GO:0071806;
Os01g0938100	525.703	135.933	0.258573	0.00159518	GO:0009507;GO:0009523;GO:0009523;GO:0009535;GO:0009535;GO:0009536;GO:0009570;GO:0009579;GO:0009654;GO:0015979;GO:0015979;GO:0015979;GO:0016020;GO:0016020;
Os01g0844700	13.504	1.38666	0.102685	0.0127347	GO:0000209;GO:0042787;GO:0043161;GO:0061630;
Os01g0924000	1413.76	295.169	0.208783	1.89808e-05	GO:0003735;GO:0003735;GO:0003735;GO:0005622;GO:0005840;GO:0005840;GO:0005840;GO:0006412;GO:0006412;GO:0009507;GO:0009536;GO:0009570;GO:0009579;GO:0009941;GO:0030529;GO:0003735;GO:0003735;GO:0005622;GO:0005840;GO:0005840;GO:0006412;GO:0006412;GO:0016020;GO:0016021;GO:0016021;
Os01g0631200	825.297	64.5615	0.0782283	1.13432e-18	GO:0004851;GO:0004851;GO:0004851;GO:0006779;GO:0008152;GO:0008168;GO:0008168;GO:0009236;GO:0009507;GO:0009507;GO:0016740;GO:0019354;GO:0019354;GO:0019354;GO:0032259;GO:0043115;GO:0051266;GO:0051287;GO:0055114;GO:0055114;
Os01g0198100	170.9	45.8049	0.268022	0.00617485	GO:0001172;GO:0003723;GO:0003723;GO:0003968;GO:0003968;GO:0016740;GO:0016779;GO:0031047;
Os01g0829400	285.957	116.461	0.407269	0.00731562	GO:0005623;GO:0009055;GO:0009055;GO:0015035;GO:0022900;GO:0045454;GO:0055114;
Os01g0720500	15559.8	2473.33	0.158956	0.000523064	GO:0009416;GO:0009507;GO:0009522;GO:0009522;GO:0009523;GO:0009523;GO:0009535;GO:0009535;GO:0009535;GO:0009536;GO:0009579;GO:0009765;GO:0009768;GO:0009941;GO:0009941;GO:0010287;GO:0010287;GO:0015979;GO:0016020;GO:0016020;GO:0016021;GO:0016021;GO:0016168;GO:0016168;GO:0016168;GO:0018298;GO:0018298;GO:0031409;
Os01g0152900	4478.03	2111.37	0.471496	0.0497519	GO:0000786;GO:0000786;GO:0003677;GO:0003677;GO:0003677;GO:0005634;GO:0005694;GO:0046982;
Os01g0237100	56.5464	9.32033	0.164826	0.000149242	-
Os01g0225000	172.951	61.4586	0.355354	0.00323931	GO:0000064;GO:0003333;GO:0005290;GO:0005739;GO:0005743;GO:0005743;GO:0006561;GO:0006839;GO:0006844;GO:0006865;GO:0006972;GO:0015171;GO:0015181;GO:0015189;GO:0016020;GO:0016021;GO:0016021;GO:0016021;GO:0043091;GO:0055085;GO:0089709;GO:1903352;GO:1903401;GO:1903826;
Os01g0278900	1014.31	182.482	0.179907	2.45348e-06	GO:0005840;GO:0005840;GO:0009507;GO:0009535;GO:0009535;GO:0009535;GO:0009579;GO:0009941;GO:0009941;GO:0032544;GO:0032544;GO:0080158;GO:0080158;
Os01g0733200	165.127	23.3434	0.141366	0.000912267	GO:0003677;GO:0003700;GO:0005634;GO:0005634;GO:0005634;GO:0006351;GO:0006351;GO:0006355;GO:0006355;GO:0006970;GO:0009737;GO:0043565;
Os01g0709000	24.6546	4.50664	0.182791	0.00602305	GO:0000981;GO:0001135;GO:0003677;GO:0005634;GO:0006357;GO:0030154;GO:0043565;GO:0044212;
Os01g0298400	632.627	25.6787	0.0405906	0.00402645	GO:0000981;GO:0001135;GO:0003677;GO:0005634;GO:0006357;GO:0030154;GO:0043565;GO:0044212;
Os01g0857200	55.7505	15.2141	0.272895	0.00147958	GO:0002094;GO:0005829;GO:0005829;GO:0016094;GO:0016740;GO:0016765;
Os01g0730800	325.485	150.086	0.461114	0.00205534	GO:0005737;GO:0005737;GO:0009507;GO:0009536;GO:0009941;GO:0009941;GO:0016020;GO:0016021;GO:0016021;GO:0016021;GO:0016020;GO:0016021;GO:0016021;GO:0016021;
Os01g0513900	980.865	485.556	0.495029	0.00252796	GO:0000166;GO:0000911;GO:0003774;GO:0003777;GO:0003777;GO:0005524;GO:0005524;GO:0005524;GO:0005871;GO:0005874;GO:0007018;GO:0007018;GO:0007049;GO:0008017;GO:0009524;GO:0009555;GO:0009558;GO:0016887;GO:0048229;GO:0051301;
Os01g0605500	1386.44	501.858	0.361977	5.25279e-06	GO:0000166;GO:0003774;GO:0003777;GO:0003777;GO:0005524;GO:0005524;GO:0005524;GO:0005871;GO:0005874;GO:0007018;GO:0007018;GO:0008017;GO:0008574;GO:0016887;
Os01g0111100	198.77	32.9853	0.165947	6.1974e-06	GO:0000413;GO:0003755;GO:0003755;GO:0003755;GO:0016853;
Os01g0930800	681.722	140.111	0.205525	0.0151723	GO:0004553;GO:0005975;GO:0008152;GO:0008422;GO:0008422;GO:0016787;GO:0016798;GO:0102483;GO:1901657;
Os01g0633100	302.702	55.4174	0.183076	5.62461e-10	GO:0000166;GO:0003824;GO:0005524;GO:0005524;GO:0005737;GO:0005829;GO:0005829;GO:0005978;GO:0008152;GO:0008878;GO:0008878;GO:0009058;GO:0016740;GO:0016779;GO:0016779;GO:0019252;
Os01g0962700	1505.73	542.24	0.360118	0.000596547	GO:0004601;GO:0004601;GO:0004601;GO:0005576;GO:0006979;GO:0006979;GO:0009505;GO:0009506;GO:0009506;GO:0009664;GO:0016491;GO:0020037;GO:0020037;GO:0020037;GO:0042744;GO:0042744;GO:0046872;GO:0046872;GO:0055114;GO:0055114;GO:0098869;
Os01g0532800	372.624	158.088	0.424257	0.000472492	GO:0000796;GO:0000799;GO:0003682;GO:0007076;GO:0007076;GO:0044547;GO:0072587;GO:2000373;
Os01g0662300	829.172	187.336	0.225931	2.62844e-05	GO:0003735;GO:0003735;GO:0006412;GO:0006412;
Os01g0904400	1593.13	568.288	0.356711	4.35447e-06	GO:0005524;GO:0005524;GO:0005634;GO:0005694;GO:0051276;
Os01g0973400	330.155	157.103	0.475847	0.00278804	GO:0001510;GO:0003824;GO:0005737;GO:0005737;GO:0006364;GO:0008173;GO:0008175;GO:0008649;GO:0030488;GO:0051536;GO:0070475;GO:0070475;
Os01g0871500	2153.41	936.662	0.434967	0.0203442	GO:0016020;GO:0016020;GO:0016021;GO:0016021;GO:0022857;GO:0055085;
Os01g0332200	21.83	4.51054	0.206621	0.0101961	GO:0016491;GO:0016491;GO:0046872;GO:0046872;GO:0051213;GO:0055114;GO:0055114;
Os01g0100700	2417.92	1079.87	0.44661	0.000237823	GO:0000028;GO:0000028;GO:0003723;GO:0003729;GO:0003729;GO:0003735;GO:0003735;GO:0003735;GO:0005840;GO:0006412;GO:0006412;GO:0006412;GO:0015935;GO:0019843;GO:0019843;GO:0022627;GO:0022627;GO:0030529;
Os01g0749200	1318.05	313.363	0.237747	4.83466e-06	GO:0003729;GO:0003729;GO:0003735;GO:0003735;GO:0003735;GO:0005840;GO:0005840;GO:0005840;GO:0005840;GO:0006412;GO:0006412;GO:0006412;GO:0030529;
Os01g0130400	611.227	179.763	0.294101	0.00219835	GO:0003824;GO:0004553;GO:0005975;GO:0008152;GO:0016787;GO:0016798;GO:0030246;
Os01g0742000	171.137	54.2274	0.316865	7.23997e-05	GO:0000453;GO:0001510;GO:0003723;GO:0003723;GO:0006396;GO:0008168;GO:0008168;GO:0008173;GO:0016740;GO:0032259;GO:0032259;GO:0070039;
Os01g0198000	194.817	57.6806	0.296075	0.010706	GO:0001172;GO:0003723;GO:0003723;GO:0003968;GO:0003968;GO:0016740;GO:0016779;GO:0031047;
Os01g0383900	231.99	111.592	0.481018	0.0117889	GO:0000973;GO:0003723;GO:0003723;GO:0005487;GO:0005643;GO:0006405;GO:0006606;GO:0006913;GO:0008139;GO:0017056;GO:0017056;GO:0034398;GO:0044614;GO:0000973;GO:0003723;GO:0003723;GO:0005487;GO:0005643;GO:0006405;GO:0006606;GO:0006913;GO:0008139;GO:0017056;GO:0017056;GO:0034398;GO:0044614;
Os01g0685400	1049.96	259.878	0.247512	0.000426946	GO:0000981;GO:0001135;GO:0003677;GO:0003677;GO:0005634;GO:0006357;GO:0030154;GO:0043565;GO:0044212;
Os01g0826400	680.763	315.265	0.463105	0.000755085	GO:0003677;GO:0003700;GO:0005634;GO:0006351;GO:0006351;GO:0006355;GO:0006355;GO:0009737;GO:0009738;GO:0009739;GO:0009740;GO:0009753;GO:0009788;GO:0009938;GO:0043565;GO:0045893;
Os01g0143800	922.548	382.112	0.414192	0.000109401	GO:0005759;GO:0005759;
Os01g0842600	142.912	52.518	0.367484	0.000688786	GO:0000166;GO:0004222;GO:0005524;GO:0005524;GO:0005524;GO:0005739;GO:0005743;GO:0005743;GO:0006508;GO:0006508;GO:0008233;GO:0008237;GO:0008270;GO:0016020;GO:0016020;GO:0016021;GO:0016021;GO:0016021;GO:0016787;GO:0046872;
Os01g0814800	380.212	122.629	0.322528	7.55731e-06	GO:0004124;GO:0004124;GO:0004124;GO:0004124;GO:0005737;GO:0005737;GO:0006535;GO:0006535;GO:0006535;GO:0008652;GO:0009507;GO:0009507;GO:0009643;GO:0010310;GO:0015979;GO:0015979;GO:0016740;GO:0016740;GO:0016829;GO:0019344;GO:0019344;GO:0030170;GO:0031977;GO:0090322;
Os01g0965400	540.353	120.243	0.222527	1.53624e-09	GO:0005737;GO:0005737;GO:0006221;GO:0016301;GO:0016310;GO:0033862;GO:0046939;
Os01g0179600	1022.67	298.765	0.292144	0.0476927	GO:0008152;GO:0016740;GO:0016757;GO:0016758;GO:0043231;GO:0080043;GO:0080044;
Os01g0633000	1580.85	575.48	0.364032	0.0407135	GO:0003735;GO:0003735;GO:0005622;GO:0005840;GO:0005840;GO:0005840;GO:0006412;GO:0006412;GO:0030529;
Os01g0760000	415.826	80.6029	0.193838	1.14629e-06	GO:0007017;GO:0030286;
Os01g0654100	1382.25	444.814	0.321805	3.49155e-06	GO:0000166;GO:0003883;GO:0003883;GO:0005524;GO:0005524;GO:0006221;GO:0006221;GO:0006241;GO:0006541;GO:0016874;GO:0044210;GO:0003883;GO:0006221;GO:0003883;GO:0006221;GO:0006241;
Os01g0785400	373.512	90.3865	0.241991	0.0162273	GO:0009416;GO:0009733;GO:0016874;GO:0016874;
Os01g0896300	845.77	377.569	0.44642	0.000427644	GO:0005634;GO:0005634;GO:0006281;GO:0006310;GO:0006334;GO:0006351;GO:0006351;GO:0006355;GO:0006974;GO:0010389;GO:0010448;GO:0010449;GO:0016569;GO:0033186;GO:0044772;
Os01g0544450	1463.68	623.19	0.425769	0.000128453	GO:0000166;GO:0000347;GO:0003677;GO:0003677;GO:0003677;GO:0003678;GO:0004386;GO:0005524;GO:0005524;GO:0005524;GO:0005634;GO:0005829;GO:0005829;GO:0006260;GO:0006260;GO:0006270;GO:0007049;GO:0016787;GO:0032508;GO:0042555;GO:0046872;GO:0046872;
Os01g0783700	43.1779	14.9165	0.345466	0.0127754	GO:0005509;
Os01g0660200	1375.15	151.607	0.110248	7.38249e-07	GO:0004553;GO:0004568;GO:0004568;GO:0005576;GO:0005975;GO:0006032;GO:0008061;GO:0008152;GO:0016787;GO:0016798;
Os01g0178400	349.804	169.441	0.484387	0.00375764	GO:0000159;GO:0007165;GO:0019888;GO:0050790;
Os01g0805000	660.807	126.946	0.192108	1.41849e-05	GO:0003735;GO:0003735;GO:0005622;GO:0005840;GO:0005840;GO:0005840;GO:0006412;GO:0006412;
Os01g0259400	790.612	364.347	0.460842	0.00263583	GO:0000911;GO:0000914;GO:0004672;GO:0005524;GO:0005524;GO:0005819;GO:0006468;GO:0007349;GO:0008017;GO:0009506;GO:0009524;GO:0009555;GO:0009556;GO:0009574;GO:0010245;GO:0010342;GO:0016301;GO:0016310;
Os01g0856000	272.212	124.415	0.45705	0.00248968	GO:0006270;GO:0006270;GO:0051301;GO:0051301;GO:0000166;GO:0001510;GO:0003677;GO:0003682;GO:0005524;GO:0005524;GO:0005634;GO:0006260;GO:0006270;GO:0006270;GO:0006351;GO:0006355;GO:0007049;GO:0008168;GO:0009452;GO:0009744;GO:0046872;GO:0051301;GO:0051301;
Os01g0286600	927.066	260.523	0.281019	0.00661102	GO:0004729;GO:0004729;GO:0006779;GO:0006779;GO:0006782;GO:0006783;GO:0009507;GO:0009507;GO:0009536;GO:0015995;GO:0016491;GO:0016491;GO:0055114;GO:0055114;
Os01g0871600	250.816	25.7257	0.102568	8.28159e-10	GO:0005215;GO:0006857;GO:0016020;GO:0016020;GO:0016021;GO:0016021;GO:0022857;GO:0055085;
Os01g0605300	149.792	68.8633	0.459727	0.00692674	GO:0000209;GO:0005634;GO:0005737;GO:0005737;GO:0006974;GO:0031625;GO:0061630;
Os01g0501800	12920.5	3471.39	0.268673	0.0114611	GO:0005509;GO:0009523;GO:0009654;GO:0015979;GO:0015979;GO:0016021;GO:0016021;GO:0019898;GO:0042549;GO:0042549;
Os01g0534700	205.537	79.7834	0.388171	0.000557317	GO:0000166;GO:0005524;GO:0005524;GO:0005524;GO:0016020;GO:0016021;GO:0016021;GO:0016021;GO:0016887;GO:0042626;GO:0055085;
Os01g0848200	292.432	104.662	0.357903	0.00957183	GO:0000166;GO:0003824;GO:0003824;GO:0004349;GO:0004349;GO:0004350;GO:0004350;GO:0004350;GO:0005524;GO:0005524;GO:0005737;GO:0005737;GO:0005737;GO:0006561;GO:0006561;GO:0008152;GO:0008152;GO:0008652;GO:0016301;GO:0016310;GO:0016491;GO:0016491;GO:0016740;GO:0055114;GO:0055114;GO:0055129;GO:0000166;GO:0003824;GO:0003824;GO:0004349;GO:0004349;GO:0004350;GO:0004350;GO:0004350;GO:0005524;GO:0005524;GO:…
Os01g0955100	1045.95	184.11	0.176022	1.58968e-05	GO:0005509;GO:0005509;GO:0046872;
Os01g0180600	399.67	147.593	0.369286	5.41533e-05	GO:0000166;GO:0000404;GO:0003677;GO:0003684;GO:0005524;GO:0005524;GO:0006281;GO:0006298;GO:0006298;GO:0006974;GO:0008094;GO:0030983;GO:0032300;GO:0043570;
Os01g0232000	28.8004	6.71798	0.23326	0.0134968	GO:0005773;GO:0005774;GO:0005887;GO:0006833;GO:0009705;GO:0015250;GO:0015267;GO:0016020;GO:0016020;GO:0016021;GO:0034220;GO:0042807;GO:0055085;
Os01g0279100	4483.14	1183.72	0.264038	0.0210817	GO:0005506;GO:0005506;GO:0009507;GO:0009507;GO:0009534;GO:0009535;GO:0009535;GO:0009536;GO:0009658;GO:0009658;GO:0009706;GO:0009706;GO:0009941;GO:0015979;GO:0015979;GO:0015979;GO:0015995;GO:0015995;GO:0015995;GO:0016491;GO:0016491;GO:0036068;GO:0046872;GO:0046872;GO:0048529;GO:0048529;GO:0048529;GO:0055114;GO:0055114;GO:0055114;GO:1901401;GO:0015979;GO:0015979;GO:0015995;GO:0016491;GO:0046872;GO:…
Os01g0120300	740.247	218.834	0.295622	0.00149568	GO:0000166;GO:0000166;GO:0002161;GO:0003676;GO:0004812;GO:0004812;GO:0004813;GO:0004823;GO:0004823;GO:0005524;GO:0005524;GO:0005524;GO:0005739;GO:0005739;GO:0006412;GO:0006418;GO:0006419;GO:0006429;GO:0006429;GO:0006450;GO:0009507;GO:0009570;GO:0016874;GO:0032543;
Os01g0239200	543.248	251.007	0.462048	0.0124863	GO:0008643;GO:0009507;GO:0009536;GO:0016020;GO:0016021;GO:0016021;GO:0016021;GO:0022857;GO:0031969;GO:0055085;
Os01g0715600	29.6608	9.51347	0.320742	0.0287183	GO:0005783;GO:0005783;GO:0005886;GO:0009555;GO:0009734;GO:0009926;GO:0010252;GO:0010252;GO:0010315;GO:0010329;GO:0016020;GO:0016021;GO:0016021;GO:0055085;
Os01g0283600	15.0608	2.44883	0.162596	0.0245218	GO:0003824;GO:0050662;
Os01g0958100	572.691	169.094	0.295262	3.51727e-06	GO:0005525;GO:0005622;GO:0006614;
Os01g0382000	170.042	31.0502	0.182603	0.0204582	GO:0005576;
Os01g0968000	410.198	183.781	0.448028	0.0010449	GO:0001682;GO:0004526;GO:0005634;GO:0090501;GO:0090502;
Os01g0956600	233.206	39.631	0.16994	1.12225e-08	GO:0000243;GO:0003676;GO:0003723;GO:0008187;GO:0016607;GO:0030628;GO:0071004;GO:0089701;
Os01g0847600	389.819	147.136	0.377446	0.000211501	GO:0016491;GO:0016491;GO:0055114;
Os01g0799500	2832.3	1303.48	0.46022	0.000919924	GO:0003824;GO:0006281;GO:0006284;GO:0008725;
Os01g0859300	19.5303	1.84293	0.0943624	0.0308591	GO:0003677;GO:0003677;GO:0003700;GO:0003700;GO:0005634;GO:0006355;GO:0006355;GO:0009409;GO:0009414;GO:0009651;GO:0009737;GO:0010152;GO:0043565;
Os01g0268300	1098.5	498.436	0.453744	0.000460335	GO:0000166;GO:0003677;GO:0003677;GO:0003677;GO:0003916;GO:0003918;GO:0003918;GO:0003918;GO:0005524;GO:0005524;GO:0005524;GO:0005694;GO:0005739;GO:0005739;GO:0006265;GO:0006265;GO:0007059;GO:0009295;GO:0009507;GO:0009507;GO:0009536;GO:0016853;GO:0046872;GO:0046872;GO:0000166;GO:0003677;GO:0003677;GO:0003677;GO:0003916;GO:0003918;GO:0003918;GO:0005524;GO:0005524;GO:0005524;GO:0006265;GO:0016853;
Os01g0765000	228.441	105.438	0.461554	0.00299398	GO:0003824;GO:0003824;GO:0008270;GO:0016787;
Os01g0382400	153.902	39.2644	0.255125	0.00462926	GO:0004672;GO:0004674;GO:0005524;GO:0005576;GO:0005886;GO:0006468;GO:0006468;GO:0016020;GO:0016021;
Os01g0229400	401.154	184.183	0.459134	0.00940903	GO:0000166;GO:0003924;GO:0005515;GO:0005515;GO:0005525;GO:0005525;GO:0005622;GO:0005737;GO:0005737;GO:0006952;GO:0007264;GO:0016020;GO:0016020;GO:0019899;GO:0000166;GO:0003924;GO:0005525;GO:0005525;GO:0005622;GO:0007264;GO:0016020;GO:0016021;GO:0016021;
Os01g0368900	22.3587	0.693329	0.0310093	5.09184e-05	GO:0005623;GO:0005737;GO:0005737;GO:0009055;GO:0009055;GO:0015035;GO:0022900;GO:0045454;GO:0055114;GO:0055114;
Os01g0151200	1075.45	522.687	0.486018	0.00132832	GO:0009535;GO:0016020;GO:0016021;GO:0016021;GO:0016021;GO:0051205;GO:0016020;GO:0016021;GO:0016021;GO:0016021;GO:0051205;GO:0016021;GO:0016021;GO:0051205;
Os01g0871900	209.077	24.3216	0.116328	2.30155e-12	GO:0016020;GO:0016020;GO:0016021;GO:0016021;GO:0022857;GO:0055085;
Os01g0555800	123.5	50.1313	0.405922	0.00309034	GO:0006412;GO:0006412;GO:0009507;GO:0009507;GO:0009507;GO:0009536;GO:0009570;GO:0016787;GO:0018206;GO:0031365;GO:0042586;GO:0042586;GO:0043686;GO:0046872;GO:0046872;
Os01g0286100	188.308	80.9714	0.429995	0.0334136	GO:0005634;GO:0046983;GO:0046983;
Os01g0643300	13.6584	2.49233	0.182476	0.0360518	GO:0005783;GO:0005886;GO:0009734;GO:0009921;GO:0009926;GO:0010252;GO:0010315;GO:0010329;GO:0016020;GO:0016021;GO:0016021;GO:0016021;GO:0055085;GO:0009734;GO:0016020;GO:0016021;GO:0016021;GO:0055085;
Os01g0263400	95.9309	39.1242	0.407837	0.00626279	GO:0003723;GO:0003723;GO:0004519;GO:0009451;GO:0043231;GO:0090305;
Os01g0271400	587.9	286.541	0.487397	0.00215534	GO:0004252;GO:0004252;GO:0006508;GO:0006508;GO:0008233;
Os01g0597600	257.219	10.5734	0.0411067	9.57871e-15	GO:0003333;GO:0015171;GO:0016020;GO:0016021;GO:0016021;
Os01g0305900	113.202	28.4921	0.251694	0.00131646	GO:0000981;GO:0001135;GO:0003677;GO:0005634;GO:0006357;GO:0030154;GO:0043565;GO:0044212;GO:0045893;
Os01g0332800	25.7938	8.25902	0.320194	0.0387732	GO:0004180;GO:0004185;GO:0004185;GO:0006508;GO:0006508;GO:0008233;GO:0016787;GO:0004180;GO:0004185;GO:0004185;GO:0004185;GO:0005773;GO:0005773;GO:0006508;GO:0006508;GO:0008233;GO:0016787;GO:0051603;
Os01g0233500	156.203	52.1056	0.333576	0.000201386	GO:0005634;GO:0007049;GO:0051301;
Os01g0678600	1479.79	400.705	0.270785	6.65025e-06	GO:0003723;GO:0003723;GO:0003735;GO:0003735;GO:0005622;GO:0005840;GO:0005840;GO:0006412;GO:0006412;GO:0009507;GO:0009570;GO:0009570;GO:0009941;GO:0009941;GO:0016020;GO:0016020;GO:0003723;GO:0003723;GO:0003735;GO:0003735;GO:0005622;GO:0005840;GO:0005840;GO:0006412;GO:0006412;GO:0003723;GO:0003723;GO:0003735;GO:0003735;GO:0005622;GO:0005840;GO:0005840;GO:0006412;GO:0006412;
Os01g0640000	35.0212	7.78057	0.222168	0.00347889	GO:0004089;GO:0004089;GO:0005524;GO:0008270;GO:0008270;GO:0015976;GO:0016829;
Os01g0243100	475.106	231.797	0.487883	0.00866181	GO:0000166;GO:0003777;GO:0005524;GO:0005524;GO:0005874;GO:0007018;GO:0008017;
Os01g0581300	436.906	82.9223	0.189795	0.000165378	GO:0016020;GO:0016021;GO:0016021;GO:0016117;GO:0016117;GO:0016123;GO:0016705;GO:0055114;
Os01g0323100	93.4084	34.7415	0.371932	0.00317753	GO:0000166;GO:0004672;GO:0004674;GO:0004675;GO:0005524;GO:0005524;GO:0005524;GO:0005886;GO:0005886;GO:0006468;GO:0006468;GO:0007166;GO:0007178;GO:0016301;GO:0016310;
Os01g0578200	33.9286	11.3351	0.334086	0.0251615	GO:0005737;GO:0005737;
Os01g0872000	79.5261	35.6363	0.448108	0.0163594	GO:0016020;GO:0016020;GO:0016021;GO:0016021;GO:0022857;GO:0055085;
Os01g0777300	265.592	131.921	0.496707	0.00630284	GO:0003677;GO:0003677;GO:0003677;GO:0003824;GO:0004518;GO:0004518;GO:0004519;GO:0004527;GO:0005634;GO:0006281;GO:0006281;GO:0006974;GO:0016787;GO:0016788;GO:0035312;GO:0046872;GO:0046872;GO:0090305;
Os01g0857500	347.939	104.999	0.301775	3.60268e-06	GO:0005215;GO:0006810;GO:0016020;GO:0016020;GO:0016021;GO:0016021;GO:0055085;
Os01g0685900	1800.89	784.656	0.435706	0.000196761	GO:0000226;GO:0000910;GO:0008017;GO:0000226;GO:0000910;GO:0008017;
Os01g0152300	3924.88	1594.36	0.40622	0.0355733	GO:0000786;GO:0000786;GO:0003677;GO:0003677;GO:0003677;GO:0005634;GO:0005694;GO:0046982;
Os01g0948900	1058.49	433.858	0.409883	0.040004	GO:0005515;GO:0006952;
Os01g0948100	346.953	138.423	0.398969	0.000229395	GO:0000712;GO:0000727;GO:0003677;GO:0003677;GO:0003677;GO:0004518;GO:0004518;GO:0004519;GO:0005634;GO:0005634;GO:0006281;GO:0006310;GO:0006974;GO:0007049;GO:0007095;GO:0008821;GO:0016787;GO:0031297;GO:0031573;GO:0046872;GO:0046872;GO:0048257;GO:0048476;GO:0051301;GO:0051321;GO:0090305;
Os01g0662700	503.513	112.408	0.223248	1.31226e-05	GO:0003824;GO:0008152;GO:0008935;GO:0009234;
Os01g0589000	266.248	79.1349	0.297223	5.51766e-06	GO:0003676;GO:0005840;GO:0005840;
Os02g0465900	6879.02	3437.84	0.499757	0.00115816	GO:0003839;GO:0003839;GO:0003839;GO:0005737;GO:0005737;GO:0006751;GO:0006751;GO:0006751;
Os02g0794500	626.927	116.903	0.186469	1.4267e-05	GO:0004180;GO:0004185;GO:0004185;GO:0004185;GO:0005773;GO:0005773;GO:0006508;GO:0006508;GO:0008233;GO:0009742;GO:0016787;GO:0051603;GO:0004180;GO:0004185;GO:0004185;GO:0004185;GO:0005773;GO:0005773;GO:0006508;GO:0006508;GO:0008233;GO:0009742;GO:0016787;GO:0051603;GO:0004180;GO:0004185;GO:0004185;GO:0006508;GO:0006508;GO:0008233;GO:0016787;GO:0004180;GO:0004185;GO:0004185;GO:0006508;GO:0006508;GO:…
Os02g0102000	111.135	46.9039	0.422044	0.0057244	GO:0000166;GO:0003774;GO:0003777;GO:0005524;GO:0005524;GO:0005623;GO:0007018;GO:0008017;GO:0009055;GO:0009055;GO:0015035;GO:0022900;GO:0045454;GO:0055114;
Os02g0200900	11769.8	5501.1	0.46739	0.000353619	-
Os02g0530600	189.802	38.4388	0.202521	1.08671e-06	GO:0003950;GO:0003950;GO:0016740;GO:0016757;GO:0003910;GO:0003950;GO:0003950;GO:0005634;GO:0005737;GO:0005737;GO:0006273;GO:0006471;GO:0016740;GO:0016757;GO:0051103;
Os02g0805200	3004.41	1285.7	0.427937	9.07732e-05	GO:0003677;GO:0003677;GO:0003682;GO:0003684;GO:0005515;GO:0005634;GO:0006260;GO:0006272;GO:0006275;GO:0006298;GO:0019985;GO:0030337;GO:0030337;GO:0034644;GO:0043626;GO:0043626;GO:0045739;GO:0045740;GO:0070207;
Os02g0169800	264.924	104.939	0.396111	0.0015163	GO:0005634;GO:0010265;GO:0016567;
Os02g0104700	735.443	232.592	0.316261	1.07716e-05	GO:0003924;GO:0004517;GO:0005525;GO:0005739;GO:0005739;GO:0016491;GO:0042254;GO:0042254;GO:0055114;
Os02g0571800	22.2681	0	0	0.0164158	GO:0000287;GO:0000287;GO:0006952;GO:0008152;GO:0010333;GO:0016829;GO:0016829;GO:0034278;GO:0034283;GO:0046872;
Os02g0652600	1039.61	183.325	0.17634	2.14437e-05	GO:0003735;GO:0003735;GO:0003735;GO:0005622;GO:0005789;GO:0005840;GO:0005840;GO:0005840;GO:0006412;GO:0006412;
Os02g0302200	237.428	79.1253	0.33326	5.22241e-05	GO:0003824;GO:0006520;GO:0008483;GO:0008483;GO:0009058;GO:0016740;GO:0030170;
Os02g0762800	223.577	106.403	0.47591	0.00488839	GO:0000166;GO:0000724;GO:0003677;GO:0003677;GO:0004386;GO:0005524;GO:0005524;GO:0005524;GO:0005634;GO:0006281;GO:0006974;GO:0007049;GO:0010332;GO:0016787;GO:0045003;GO:0051301;GO:0051701;GO:0071248;GO:0071480;
Os02g0817900	708.427	244.249	0.344776	0.000453567	GO:0004497;GO:0005506;GO:0005506;GO:0009507;GO:0009941;GO:0009941;GO:0010291;GO:0016117;GO:0016123;GO:0016491;GO:0016705;GO:0020037;GO:0020037;GO:0046872;GO:0055114;GO:0055114;
Os02g0754300	985.842	173.696	0.176191	4.95388e-05	GO:0003735;GO:0003735;GO:0005622;GO:0005840;GO:0005840;GO:0005840;GO:0006412;GO:0006412;GO:0009570;GO:0009941;
Os02g0101500	2134.37	226.237	0.105997	6.89181e-09	GO:0005829;GO:0005829;GO:0008152;GO:0016491;GO:0016616;GO:0016618;GO:0030267;GO:0051287;GO:0051287;GO:0055114;GO:0055114;GO:0005829;GO:0005829;GO:0008152;GO:0016491;GO:0016616;GO:0016618;GO:0030267;GO:0051287;GO:0051287;GO:0055114;GO:0055114;
Os02g0537700	3565.27	1202.03	0.337149	1.13757e-05	GO:0004601;GO:0005515;GO:0005515;GO:0005623;GO:0009507;GO:0009507;GO:0009536;GO:0016020;GO:0016021;GO:0016209;GO:0016209;GO:0016491;GO:0016491;GO:0042744;GO:0045454;GO:0051920;GO:0051920;GO:0055114;GO:0055114;GO:0098869;
Os02g0306401	2045.76	115.368	0.0563938	3.17756e-07	GO:0003824;GO:0006520;GO:0008483;GO:0008483;GO:0009058;GO:0016740;GO:0030170;
Os02g0168800	674.979	204.036	0.302285	0.0171988	GO:0004418;GO:0004418;GO:0004418;GO:0005737;GO:0005737;GO:0006779;GO:0006782;GO:0006783;GO:0009507;GO:0009536;GO:0009570;GO:0009941;GO:0015995;GO:0016740;GO:0018160;GO:0033014;GO:0004418;GO:0018160;GO:0033014;
Os02g0541500	40.8424	9.7292	0.238213	0.00810478	GO:0016020;GO:0016021;GO:0016021;GO:0016567;GO:0043161;GO:0061630;
Os02g0623500	1083.08	413.391	0.38168	9.06497e-05	GO:0000166;GO:0003676;GO:0004812;GO:0004824;GO:0004824;GO:0005524;GO:0005524;GO:0005737;GO:0005737;GO:0006418;GO:0006430;GO:0000166;GO:0003676;GO:0004812;GO:0004812;GO:0004824;GO:0004824;GO:0005524;GO:0005524;GO:0005737;GO:0005739;GO:0005739;GO:0006418;GO:0006430;GO:0009507;GO:0009507;GO:0048481;
Os02g0770800	4887.73	107.765	0.0220482	0.000202041	GO:0005829;GO:0005829;GO:0006809;GO:0006809;GO:0009703;GO:0016491;GO:0016491;GO:0020037;GO:0020037;GO:0030151;GO:0042128;GO:0042128;GO:0042128;GO:0043546;GO:0046872;GO:0050464;GO:0055114;GO:0055114;
Os02g0533300	104.592	28.6239	0.273673	0.0203488	GO:0004089;GO:0006730;GO:0008270;GO:0046872;
Os02g0259600	1484.09	293.51	0.19777	0.000195021	GO:0003723;GO:0003723;GO:0003735;GO:0003735;GO:0005622;GO:0005840;GO:0005840;GO:0006412;GO:0006412;GO:0003723;GO:0003723;GO:0003735;GO:0003735;GO:0003735;GO:0005622;GO:0005840;GO:0005840;GO:0005840;GO:0006412;GO:0006412;GO:0009570;GO:0009658;GO:0009941;
Os02g0541325	3026.36	1035.54	0.342173	1.48514e-06	GO:0003824;GO:0005829;GO:0005886;GO:0016829;GO:0016831;GO:0016831;GO:0019752;GO:0030170;
Os02g0797400	948.077	427.423	0.450832	0.000489322	GO:0000166;GO:0003677;GO:0003677;GO:0003678;GO:0003682;GO:0003688;GO:0004386;GO:0005524;GO:0005524;GO:0005524;GO:0005634;GO:0005634;GO:0005737;GO:0006260;GO:0006260;GO:0006270;GO:0007049;GO:0016787;GO:0032508;GO:0042555;
Os02g0749800	171.062	15.7312	0.0919622	3.27379e-07	GO:0003690;GO:0003727;GO:0006355;GO:0008380;GO:0009507;GO:0009507;GO:0009658;GO:0009658;GO:0019843;GO:0019843;GO:0032502;GO:0042255;GO:0003690;GO:0006355;
Os02g0527300	325.392	62.3472	0.191607	0.0396166	GO:0003677;GO:0003700;GO:0005634;GO:0005634;GO:0005737;GO:0005737;GO:0006351;GO:0006351;GO:0006355;GO:0006355;GO:0043565;
Os02g0595700	7406.26	1396.75	0.18859	2.70697e-08	GO:0000166;GO:0003746;GO:0003746;GO:0003924;GO:0003924;GO:0005525;GO:0005525;GO:0005622;GO:0006414;GO:0006414;GO:0009535;GO:0009570;GO:0009941;GO:0003746;GO:0003924;GO:0005525;GO:0006414;GO:0000166;GO:0003746;GO:0003746;GO:0003924;GO:0003924;GO:0005525;GO:0005525;GO:0005622;GO:0006414;GO:0006414;GO:0009535;GO:0009570;GO:0009941;
Os02g0661100	543.642	79.2802	0.145832	5.13967e-05	GO:0003824;GO:0004805;GO:0005992;GO:0005992;GO:0009409;GO:0009651;GO:0016311;GO:0016787;GO:0003824;GO:0004805;GO:0005992;GO:0005992;GO:0016311;GO:0016787;
Os02g0696500	3339.74	945.747	0.28318	1.37747e-05	GO:0004553;GO:0005576;GO:0005618;GO:0005618;GO:0005975;GO:0006073;GO:0008152;GO:0010411;GO:0016740;GO:0016762;GO:0016762;GO:0016787;GO:0016798;GO:0042546;GO:0048046;GO:0048046;GO:0071555;GO:0004553;GO:0005975;
Os02g0257500	117.491	20.8655	0.177592	0.0150264	GO:0005634;GO:0046983;GO:0046983;
Os02g0652800	37.2239	7.86757	0.211358	0.00179564	GO:0005215;GO:0005774;GO:0006810;GO:0016020;GO:0016021;GO:0016021;GO:0016021;GO:0055062;GO:0055085;
Os02g0225000	137.212	45.2324	0.329654	0.00160509	GO:0005347;GO:0005743;GO:0005779;GO:0006511;GO:0006810;GO:0006839;GO:0015217;GO:0015228;GO:0015230;GO:0015711;GO:0015858;GO:0015866;GO:0015867;GO:0016020;GO:0016021;GO:0016021;GO:0035349;GO:0035350;GO:0035352;GO:0044610;GO:0051724;GO:0080121;GO:0080122;GO:1901679;
Os02g0668100	805.291	338.599	0.420468	0.0101078	GO:0004659;GO:0005622;GO:0008299;GO:0008299;GO:0009507;GO:0009507;GO:0016740;GO:0042651;GO:0043693;GO:0004659;GO:0005622;GO:0008299;GO:0008299;GO:0009507;GO:0016740;GO:0008299;GO:0016740;GO:0016740;GO:0004659;GO:0005622;GO:0008299;GO:0008299;GO:0009507;GO:0016740;
Os02g0777400	2066.93	471.511	0.228122	0.0024976	GO:0000166;GO:0004672;GO:0004674;GO:0005524;GO:0005524;GO:0005524;GO:0006468;GO:0016020;GO:0016021;GO:0016021;GO:0016301;GO:0016310;
Os02g0794400	601.098	147.244	0.244958	0.000110742	GO:0003743;GO:0003743;GO:0003743;GO:0003743;GO:0006413;GO:0006413;GO:0009507;GO:0032790;GO:0043022;
Os02g0730000	319.1	44.4	0.139141	3.28693e-07	GO:0008152;GO:0016491;GO:0016491;GO:0055114;GO:0004029;GO:0008152;GO:0016491;GO:0016491;GO:0055114;GO:0055114;
Os02g0511900	333.397	142.809	0.428347	0.000826932	GO:0000166;GO:0000166;GO:0000278;GO:0003676;GO:0003677;GO:0003677;GO:0003677;GO:0003887;GO:0003887;GO:0005634;GO:0006260;GO:0006272;GO:0006281;GO:0006287;GO:0006297;GO:0008270;GO:0008310;GO:0008408;GO:0008622;GO:0008622;GO:0045004;GO:0071897;GO:0090305;
Os02g0674800	4389.2	2112.6	0.481318	0.0267099	GO:0003677;GO:0003677;GO:0005634;GO:0006351;GO:0006351;GO:0006355;GO:0006355;GO:0008289;GO:0008289;GO:0043565;
Os02g0594900	1380.11	469.731	0.340357	0.0027102	GO:0003830;GO:0006487;GO:0016020;GO:0016020;GO:0016021;GO:0016021;GO:0016740;
Os02g0297132	18.771	2.92685	0.155924	0.0117158	GO:0005524;GO:0005524;
Os02g0641900	11.3808	1.38666	0.121842	0.0305146	GO:0000981;GO:0001135;GO:0003677;GO:0005634;GO:0005634;GO:0006357;GO:0009751;GO:0009753;GO:0009909;GO:0030154;GO:0043565;GO:0044212;
Os02g0817600	2615.31	883.578	0.337848	2.54643e-06	GO:0005634;GO:0005634;GO:0006351;GO:0006351;GO:0006355;GO:0006355;GO:0009734;GO:0005634;GO:0005634;GO:0006351;GO:0006351;GO:0006355;GO:0006355;GO:0009734;GO:0005634;GO:0005634;GO:0006351;GO:0006351;GO:0006355;GO:0006355;GO:0009734;
Os02g0752600	86.7969	24.8793	0.286638	0.000425343	GO:0003824;
Os02g0115700	16156.3	6054.12	0.374721	0.00717037	GO:0004096;GO:0006979;GO:0020037;GO:0020037;GO:0055114;GO:0098869;GO:0004096;GO:0004096;GO:0004096;GO:0004601;GO:0005739;GO:0005739;GO:0005777;GO:0005777;GO:0006979;GO:0009514;GO:0016491;GO:0020037;GO:0020037;GO:0020037;GO:0042542;GO:0042744;GO:0042744;GO:0046872;GO:0046872;GO:0055114;GO:0055114;GO:0098869;GO:0004096;GO:0006979;GO:0020037;GO:0020037;GO:0055114;GO:0098869;
Os02g0489800	432.566	196.517	0.454306	0.00112272	GO:0000166;GO:0003777;GO:0005524;GO:0005524;GO:0005871;GO:0005874;GO:0007018;GO:0007018;GO:0008017;GO:0008574;
Os02g0608600	380.501	160.796	0.422591	0.000467859	GO:0003984;GO:0003984;GO:0005829;GO:0005829;GO:0005948;GO:0009082;GO:0009097;GO:0009099;
Os02g0273800	514.869	150.821	0.292931	0.000209948	GO:0001682;GO:0004526;GO:0008168;GO:0032259;GO:0090501;GO:0090502;GO:0001682;GO:0004526;GO:0090501;GO:0090502;
Os02g0750100	1485.39	427.228	0.28762	0.00240034	GO:0015986;GO:0015986;GO:0016020;GO:0016020;GO:0046933;GO:0046933;GO:0099132;
Os02g0751600	313.98	30.379	0.0967547	2.27838e-12	GO:0000413;GO:0003755;GO:0003755;GO:0005528;GO:0005737;GO:0005737;GO:0009507;GO:0009535;GO:0009535;GO:0009579;GO:0016853;GO:0061077;GO:0000413;GO:0003755;GO:0003755;GO:0005528;GO:0005737;GO:0005737;GO:0009535;GO:0016853;GO:0061077;
Os02g0716500	15347.7	5093.03	0.331844	4.70004e-07	GO:0006629;GO:0016020;GO:0016021;GO:0016021;GO:0006629;GO:0016020;GO:0016021;GO:0016021;GO:0016717;GO:0055114;
Os02g0813600	217.229	61.3625	0.282478	0.0209834	GO:0003824;GO:0006633;GO:0006633;GO:0006633;GO:0008152;GO:0016020;GO:0016020;GO:0016740;GO:0016746;GO:0016747;
Os02g0753800	1471.44	579.063	0.393534	2.31853e-05	GO:0005509;GO:0005544;GO:0005544;
Os02g0762200	359.898	109.862	0.305259	2.17645e-06	GO:0000049;GO:0000076;GO:0002098;GO:0003676;GO:0003677;GO:0003677;GO:0005634;GO:0006974;GO:0007049;GO:0008270;GO:0031298;GO:0033262;GO:0034227;GO:0043111;GO:0048478;GO:0048478;
Os02g0161800	142.846	67.5816	0.473109	0.0332773	GO:0004601;GO:0004601;GO:0004601;GO:0005576;GO:0006979;GO:0006979;GO:0009505;GO:0009506;GO:0009506;GO:0009664;GO:0016491;GO:0020037;GO:0020037;GO:0020037;GO:0042744;GO:0042744;GO:0046872;GO:0046872;GO:0055114;GO:0055114;GO:0098869;
Os02g0742900	351.984	174.108	0.494648	0.00399032	GO:0000166;GO:0003774;GO:0003777;GO:0005524;GO:0005524;GO:0005737;GO:0005856;GO:0005871;GO:0005874;GO:0007018;GO:0007018;GO:0008017;GO:0008574;GO:0009524;GO:0071555;
Os02g0618400	39.5109	0.97474	0.0246702	6.54017e-08	GO:0000981;GO:0001135;GO:0003677;GO:0005634;GO:0006357;GO:0030154;GO:0043565;GO:0044212;
Os02g0140400	58.9395	28.9836	0.491751	0.0486977	GO:0016866;
Os02g0553200	702.161	123.103	0.17532	1.5065e-05	GO:0000302;GO:0004130;GO:0004601;GO:0004601;GO:0006952;GO:0006979;GO:0009507;GO:0009507;GO:0009507;GO:0009535;GO:0009535;GO:0009536;GO:0009579;GO:0016020;GO:0016021;GO:0016021;GO:0016491;GO:0016688;GO:0020037;GO:0020037;GO:0034599;GO:0042744;GO:0042744;GO:0046872;GO:0046872;GO:0055114;GO:0055114;GO:0098869;
Os02g0699700	5774.96	2021.47	0.350041	1.62382e-06	GO:0003677;GO:0003677;GO:0003918;GO:0005524;GO:0005524;GO:0006259;GO:0006265;GO:0000166;GO:0000712;GO:0000819;GO:0003677;GO:0003677;GO:0003677;GO:0003916;GO:0003918;GO:0003918;GO:0005524;GO:0005524;GO:0005524;GO:0005634;GO:0006259;GO:0006265;GO:0016853;GO:0044774;
Os02g0179100	556.616	267.051	0.479776	0.00165699	GO:0005829;GO:0005829;GO:0016787;
Os02g0617500	34.7895	10.7918	0.310202	0.0183058	GO:0000166;GO:0003676;GO:0003677;GO:0004004;GO:0004386;GO:0005524;GO:0005524;GO:0005634;GO:0005694;GO:0005730;GO:0005737;GO:0007131;GO:0010501;GO:0016787;GO:0051321;
Os02g0215900	52.8354	12.3316	0.233396	0.000768496	GO:0000166;GO:0004672;GO:0004674;GO:0005524;GO:0005524;GO:0005524;GO:0006468;GO:0016020;GO:0016021;GO:0016301;GO:0016310;GO:0016740;
Os02g0791500	78.6967	27.8313	0.353653	0.00290322	GO:0003824;GO:0005975;GO:0016020;GO:0016021;GO:0016021;GO:0016857;GO:0050662;GO:0003824;GO:0005975;GO:0016857;GO:0050662;
Os02g0681000	253.981	89.4325	0.352123	0.00672545	GO:0016020;GO:0016020;GO:0016021;GO:0016021;GO:0055085;
Os02g0120200	68.95	29.7565	0.431567	0.0374719	-
Os02g0769100	598.718	177.982	0.297271	0.0025555	GO:0009733;
Os02g0613900	735.869	152.167	0.206786	6.40503e-05	GO:0003999;GO:0005737;GO:0005737;GO:0006168;GO:0009116;GO:0016740;GO:0016757;GO:0003999;GO:0003999;GO:0005737;GO:0005829;GO:0005829;GO:0006168;GO:0006168;GO:0009116;GO:0016740;GO:0016757;
Os02g0232900	5866.59	1721.95	0.293517	0.0337342	GO:0005887;GO:0006833;GO:0015250;GO:0015267;GO:0016020;GO:0016020;GO:0016021;GO:0016021;GO:0034220;GO:0055085;
Os02g0512400	254.375	62.5025	0.245711	3.16999e-05	GO:0005634;GO:0005737;GO:0005737;GO:0009055;GO:0009055;GO:0015035;GO:0022900;GO:0045454;GO:0055114;
Os02g0834700	323.162	37.0565	0.114669	1.06757e-09	GO:0003824;GO:0009507;GO:0009536;GO:0009941;GO:0009941;GO:0010020;GO:0042803;GO:0050662;GO:0051301;
Os02g0768600	2061.04	868.327	0.421306	0.00517479	GO:0000287;GO:0000287;GO:0004427;GO:0004427;GO:0005737;GO:0006796;GO:0009507;GO:0009536;GO:0009570;GO:0009570;GO:0009579;GO:0009579;GO:0009651;GO:0009941;GO:0009941;GO:0042742;GO:0046686;GO:0000287;GO:0000287;GO:0004427;GO:0005737;GO:0005737;GO:0006796;
Os02g0169400	43.5317	6.23996	0.143343	0.0036696	GO:0003676;GO:0031047;
Os02g0804500	552.145	233.648	0.423164	0.000307052	GO:0005524;GO:0005524;GO:0006457;GO:0009408;GO:0009507;GO:0009535;GO:0009535;GO:0009941;GO:0009941;GO:0031072;GO:0046872;GO:0046872;GO:0051082;
Os02g0742800	970.034	453.653	0.467667	0.000733617	GO:0000166;GO:0003774;GO:0003777;GO:0005524;GO:0005524;GO:0005874;GO:0007018;GO:0008017;GO:0071555;
Os02g0112600	219.575	3.16433	0.0144111	1.22351e-18	GO:0005515;GO:0005886;GO:0005886;GO:0005886;GO:0009705;GO:0015112;GO:0015706;GO:0015706;GO:0016020;GO:0016021;GO:0016021;GO:0016021;GO:0042128;GO:0055085;GO:0071249;
Os02g0764500	108.142	19.8255	0.183329	1.92342e-05	GO:0009507;GO:0009522;GO:0009522;GO:0009523;GO:0009523;GO:0009535;GO:0009535;GO:0009536;GO:0009579;GO:0009765;GO:0015979;GO:0016020;GO:0016020;GO:0016021;GO:0016021;GO:0016168;GO:0016168;GO:0018298;GO:0018298;GO:0009409;GO:0009416;GO:0009507;GO:0009507;GO:0009522;GO:0009523;GO:0009523;GO:0009535;GO:0009535;GO:0009535;GO:0009535;GO:0009536;GO:0009579;GO:0009644;GO:0009645;GO:0009765;GO:0009768;GO:…
Os02g0581500	401.574	157.933	0.393286	0.000121444	GO:0003824;GO:0009063;GO:0009234;GO:0016787;GO:0016787;GO:0030976;GO:0070204;GO:0070205;
Os02g0731900	714.449	88.495	0.123865	7.56462e-15	GO:0003824;GO:0006633;GO:0006633;GO:0006633;GO:0008152;GO:0016020;GO:0016020;GO:0016021;GO:0016021;GO:0016740;GO:0016746;GO:0016747;
Os02g0770700	495.12	244.669	0.494162	0.00284929	GO:0004197;GO:0005634;GO:0005634;GO:0005737;GO:0006508;GO:0008233;GO:0051301;GO:0051307;GO:0072686;
Os02g0822600	653.462	121.284	0.185602	5.97324e-05	GO:0003723;GO:0003723;GO:0003735;GO:0003735;GO:0005622;GO:0005739;GO:0005739;GO:0005840;GO:0005840;GO:0005840;GO:0006412;GO:0006412;GO:0006412;GO:0009507;GO:0009570;GO:0009570;GO:0009941;GO:0009941;
Os02g0816300	1176	127.771	0.108649	0.000924931	-
Os02g0255700	645.056	106.861	0.165661	0.00626908	-
Os02g0656300	304.517	128.729	0.422733	0.000898655	GO:0005680;GO:0030071;GO:0051301;
Os02g0781400	624.048	208.918	0.334779	1.06859e-05	GO:0005524;GO:0005524;GO:0005737;GO:0005759;GO:0006457;GO:0006986;GO:0009507;GO:0009507;GO:0046872;GO:0046872;GO:0046914;GO:0051082;GO:0051085;GO:0051087;GO:1901671;GO:0005524;GO:0005524;GO:0005737;GO:0005737;GO:0006457;
Os02g0285800	943.677	346.717	0.367411	0.00036901	GO:0003924;GO:0005525;GO:0005525;
Os03g0656500	1810.37	856.71	0.473224	0.000515966	GO:0016020;GO:0016021;GO:0016021;GO:0016021;GO:0055085;
Os03g0284400	1231.33	267.763	0.217459	5.96726e-08	GO:0003676;GO:0003735;GO:0003735;GO:0005622;GO:0005840;GO:0006412;GO:0006412;GO:0009507;GO:0009570;GO:0009941;GO:0015934;GO:0015934;GO:0022626;GO:0022626;GO:0042254;GO:0042254;
Os03g0785200	412.986	122.32	0.296184	0.0107777	GO:0003690;GO:0003727;GO:0006355;GO:0008380;GO:0009507;GO:0009507;GO:0009507;GO:0009658;GO:0009658;GO:0019843;GO:0019843;GO:0032502;GO:0042255;GO:0042646;GO:0071472;
Os03g0308200	3636.55	1667.84	0.458632	0.00404479	GO:0004252;GO:0006508;
Os03g0607600	439.276	214.716	0.488794	0.00269114	GO:0005634;GO:0007049;GO:0051301;
Os03g0574900	112.179	27.5839	0.245891	0.014377	GO:0006811;GO:0006813;GO:0015079;GO:0015079;GO:0015079;GO:0016020;GO:0016020;GO:0016020;GO:0016020;GO:0016021;GO:0016021;GO:0071805;
Os03g0109300	205.656	55.4526	0.269638	2.36887e-06	GO:0005634;GO:0009691;GO:0016787;
Os03g0310800	2236.76	980.797	0.438491	0.000171083	GO:0005509;GO:0005509;GO:0005509;GO:0005829;GO:0005829;GO:0042538;
Os03g0292100	4536.24	842.793	0.185791	1.28832e-13	GO:0003824;GO:0004721;GO:0004722;GO:0006470;GO:0016020;GO:0016021;GO:0016021;GO:0016787;GO:0043169;GO:0046872;GO:0046872;
Os03g0174600	443.059	202.747	0.457606	0.00125932	GO:0008033;GO:0008033;GO:0016740;GO:0016740;GO:0016783;GO:0008033;GO:0008033;GO:0016740;GO:0016783;
Os03g0356414	563.652	213.367	0.378544	5.06485e-05	GO:0005515;GO:0005634;GO:0005634;GO:0005737;GO:0005737;GO:0006511;GO:0007275;GO:0008270;GO:0016020;GO:0016021;GO:0016567;GO:0016740;GO:0046872;GO:0061630;GO:0061630;GO:0080148;
Os03g0808100	1628.83	678.086	0.416302	0.00355272	GO:0005794;GO:0005886;GO:0005886;GO:0005886;GO:0009833;GO:0016020;GO:0016020;GO:0016021;GO:0016021;GO:0016740;GO:0016757;GO:0016759;GO:0016760;GO:0016760;GO:0030244;GO:0030244;GO:0030244;GO:0046872;GO:0046872;GO:0071555;GO:0016020;GO:0016020;GO:0016021;GO:0016021;GO:0016740;GO:0016757;GO:0016760;GO:0030244;GO:0016020;GO:0016020;GO:0016021;GO:0016021;GO:0016740;GO:0016757;GO:0016760;GO:0030244;
Os03g0196800	1128.85	376.701	0.333702	1.27429e-05	GO:0003723;GO:0003723;GO:0003735;GO:0003735;GO:0003735;GO:0005622;GO:0005739;GO:0005739;GO:0005840;GO:0005840;GO:0006412;GO:0006412;GO:0006412;GO:0009507;GO:0009570;GO:0009570;GO:0015935;GO:0015935;
Os03g0180900	295	127.235	0.431305	0.000947241	GO:0003714;GO:0005515;GO:0005634;GO:0006351;GO:0006351;GO:0006355;GO:0009611;GO:0031347;GO:1903507;GO:2000022;
Os03g0843400	861.499	164.39	0.190818	2.18583e-05	GO:0003735;GO:0003735;GO:0003735;GO:0005840;GO:0005840;GO:0005840;GO:0006412;GO:0006412;GO:0019843;GO:0070181;GO:0070181;
Os03g0759500	78.0552	27.6748	0.354554	0.00404797	GO:0000166;GO:0000808;GO:0003688;GO:0005524;GO:0005524;GO:0005634;GO:0005634;GO:0005664;GO:0006260;GO:0006260;GO:0006270;GO:0009744;
Os03g0704400	306.148	102.703	0.335468	2.20331e-05	GO:0004672;GO:0004674;GO:0004712;GO:0005524;GO:0005524;GO:0006468;GO:0007093;GO:0016301;GO:0016310;GO:0046777;GO:0051304;
Os03g0730500	606.64	146.971	0.242271	0.00577632	GO:0004180;GO:0006508;GO:0016747;GO:0019748;GO:0004180;GO:0004185;GO:0006508;GO:0016740;GO:0016746;GO:0016747;GO:0019748;
Os03g0114000	894.027	354.263	0.396256	0.000362553	GO:0000166;GO:0003774;GO:0003777;GO:0005524;GO:0005524;GO:0005623;GO:0005874;GO:0007018;GO:0008017;GO:0009904;
Os03g0108600	865.579	290.492	0.335605	0.000599861	GO:0000166;GO:0003676;GO:0003723;GO:0003723;GO:0003724;GO:0004004;GO:0004386;GO:0005524;GO:0005524;GO:0005524;GO:0005730;GO:0005737;GO:0005737;GO:0006952;GO:0006968;GO:0009507;GO:0009507;GO:0009817;GO:0010501;GO:0016787;GO:0071369;GO:0071395;GO:0071446;
Os03g0770700	42.6037	10.0098	0.234951	0.00230655	GO:0003677;GO:0003677;GO:0003700;GO:0005634;GO:0006351;GO:0006355;GO:0006355;GO:0007275;
Os03g0119100	53.6074	12.6774	0.236486	0.00243445	GO:0003824;GO:0004630;GO:0004630;GO:0005509;GO:0016020;GO:0016020;GO:0016042;GO:0016787;GO:0046470;GO:0070290;
Os03g0678800	2935.86	165.155	0.0562542	1.70901e-07	GO:0000271;GO:0005794;GO:0016740;GO:0016757;GO:0016757;
Os03g0129300	3780.29	935.033	0.247344	0.00452082	GO:0006006;GO:0016491;GO:0016620;GO:0050661;GO:0051287;GO:0051287;GO:0055114;GO:0055114;GO:0016620;GO:0055114;
Os03g0834000	902.829	376.573	0.417104	0.000126574	GO:0003677;GO:0003677;GO:0003824;GO:0004518;GO:0004518;GO:0004519;GO:0004527;GO:0005634;GO:0005654;GO:0005730;GO:0005739;GO:0005739;GO:0006260;GO:0006281;GO:0006281;GO:0006974;GO:0016787;GO:0016788;GO:0046872;GO:0046872;GO:0090305;GO:0000287;GO:0000287;GO:0003677;GO:0003677;GO:0004518;GO:0004518;GO:0004519;GO:0004527;GO:0005634;GO:0005654;GO:0005730;GO:0005739;GO:0005739;GO:0006260;GO:0006281;GO:…
Os03g0370500	742.404	322.456	0.434341	0.000298602	GO:0000495;GO:0001522;GO:0003723;GO:0003723;GO:0006396;GO:0009451;GO:0009982;GO:0009982;GO:0019013;GO:0030529;GO:0031118;GO:0031120;GO:0031429;GO:1990481;
Os03g0208700	17.4182	4.26958	0.245122	0.0429358	GO:0005634;GO:0007049;GO:0051301;
Os03g0781400	69.262	10.4913	0.151472	3.61186e-06	GO:0004751;GO:0009052;GO:0009507;GO:0009507;GO:0016853;
Os03g0219900	1068.2	221.013	0.206902	3.80855e-07	GO:0003735;GO:0003735;GO:0003735;GO:0005622;GO:0005840;GO:0005840;GO:0006412;GO:0006412;GO:0015934;GO:0015934;GO:0030529;
Os03g0266900	52.1287	19.8094	0.380009	0.0170716	GO:0005737;GO:0005737;GO:0009408;GO:0042542;GO:0045471;GO:0046685;GO:0046686;GO:0046688;
Os03g0102333	37.4531	10.2698	0.274206	0.00884814	GO:0000288;GO:0000932;GO:0016020;GO:0016021;GO:0017148;GO:0030015;GO:0032947;
Os03g0134300	2237.83	810.665	0.362254	4.90167e-06	GO:0000105;GO:0000105;GO:0000105;GO:0000287;GO:0000287;GO:0003879;GO:0003879;GO:0003879;GO:0005737;GO:0008652;GO:0009507;GO:0009536;GO:0009570;GO:0009570;GO:0016740;GO:0016757;
Os03g0685100	94.0474	13.3707	0.14217	2.10011e-07	GO:0001510;GO:0003723;GO:0003723;GO:0006396;GO:0008168;GO:0008173;GO:0016740;GO:0032259;
Os03g0388000	141.755	54.634	0.385411	0.00149621	GO:0003676;GO:0003723;GO:0003723;
Os03g0192100	7.20786	0	0	0.0159484	GO:0004180;GO:0004185;GO:0004185;GO:0006508;GO:0006508;GO:0008233;GO:0016787;GO:0004180;GO:0004185;GO:0004185;GO:0004185;GO:0006508;GO:0006508;GO:0008233;GO:0016787;GO:0051603;
Os03g0118600	419.378	58.006	0.138314	0.000364441	GO:0008839;GO:0009089;GO:0009570;GO:0009570;GO:0016020;GO:0016021;GO:0019684;GO:0019684;GO:0055114;GO:0055114;GO:0008839;GO:0009089;GO:0055114;
Os03g0162200	2444.12	997.689	0.4082	3.67736e-05	GO:0000786;GO:0000786;GO:0000790;GO:0003677;GO:0003677;GO:0003677;GO:0003677;GO:0005634;GO:0005634;GO:0005694;GO:0006342;GO:0046982;
Os03g0209500	1351.53	532.657	0.394114	0.00402814	GO:0016020;GO:0016021;GO:0016021;GO:0016740;GO:0016746;GO:0019706;
Os03g0366800	158.136	74.4047	0.470512	0.00886866	GO:0003677;GO:0003700;GO:0005634;GO:0005634;GO:0006351;GO:0006351;GO:0006355;GO:0006355;GO:0043565;
Os03g0563300	1453.52	430.752	0.296351	0.00181755	GO:0000166;GO:0005524;GO:0005524;GO:0005524;GO:0009507;GO:0009507;GO:0009536;GO:0015979;GO:0015979;GO:0015995;GO:0015995;GO:0016851;GO:0016851;GO:0016874;
Os03g0178200	667.22	121.783	0.182522	3.75096e-05	GO:0016020;GO:0016020;GO:0016020;GO:0016020;
Os03g0190100	249.992	31.8979	0.127596	4.59096e-06	GO:0004659;GO:0004659;GO:0009507;GO:0009507;GO:0009772;GO:0009772;GO:0010236;GO:0016020;GO:0016021;GO:0016021;GO:0016021;GO:0016740;GO:0016765;GO:0032194;GO:0042371;GO:0042372;GO:0042372;GO:0042372;
Os03g0815400	613.244	107.46	0.175232	9.64416e-07	GO:0003735;GO:0003735;GO:0003735;GO:0005622;GO:0005840;GO:0005840;GO:0006412;GO:0006412;GO:0009507;GO:0009570;GO:0009570;GO:0009941;GO:0009941;GO:0022625;GO:0022625;GO:0030529;
Os03g0122200	984.019	206.824	0.210183	0.00131272	GO:0000027;GO:0003735;GO:0003735;GO:0003735;GO:0005840;GO:0005840;GO:0005840;GO:0006412;GO:0006412;GO:0006412;GO:0019843;GO:0022625;GO:0030529;
Os03g0412800	17.0291	1.71157	0.100508	0.00510626	GO:0004345;GO:0004345;GO:0005975;GO:0006006;GO:0006006;GO:0006098;GO:0009570;GO:0016491;GO:0050661;GO:0055114;GO:0055114;
Os03g0634000	554.202	268.509	0.484497	0.0127532	GO:0005886;GO:0008565;GO:0009306;GO:0009507;GO:0009535;GO:0009535;GO:0009535;GO:0009536;GO:0009579;GO:0009941;GO:0009941;GO:0015031;GO:0015031;GO:0016020;GO:0016020;GO:0016021;GO:0016021;GO:0016021;GO:0033281;GO:0033281;
Os03g0826500	421.421	145.452	0.345148	2.1923e-05	GO:0000162;GO:0000162;GO:0004049;GO:0004049;GO:0005950;GO:0008652;GO:0009058;GO:0009073;GO:0009507;GO:0009507;GO:0009536;GO:0016829;
Os03g0646100	416.474	163.947	0.393654	0.00661995	GO:0003924;GO:0003924;GO:0005525;GO:0005525;GO:0005737;GO:0009507;GO:0009507;GO:0010020;
Os03g0704000	1070.39	341.447	0.318991	0.00176395	GO:0003676;GO:0003723;GO:0003723;GO:0003735;GO:0003735;GO:0003735;GO:0005622;GO:0005840;GO:0005840;GO:0006412;GO:0006412;GO:0006412;GO:0009507;GO:0009570;GO:0009570;GO:0009941;GO:0009941;GO:0015935;GO:0015935;GO:0016020;GO:0016021;GO:0030529;GO:0042254;GO:0042254;
Os03g0423850	1751.69	810.36	0.462616	0.0317115	GO:0004386;GO:0005524;
Os03g0832400	599.948	252.185	0.420345	0.000223437	GO:0003824;GO:0004721;GO:0004722;GO:0006470;GO:0016787;GO:0043531;GO:0046872;GO:0046872;
Os03g0797400	78.4883	11.7653	0.149898	2.08174e-06	GO:0000162;GO:0003824;GO:0004834;GO:0006568;GO:0008152;GO:0016829;
Os03g0587200	1513.94	608.212	0.401741	0.000101937	GO:0000166;GO:0003774;GO:0003777;GO:0003777;GO:0005524;GO:0005524;GO:0005524;GO:0005871;GO:0005874;GO:0007018;GO:0007018;GO:0008017;GO:0008574;GO:0016887;
Os03g0318500	740.438	355.459	0.480066	0.00692768	GO:0004345;GO:0004345;GO:0005975;GO:0006006;GO:0006006;GO:0006098;GO:0016491;GO:0050661;GO:0055114;GO:0055114;
Os03g0279200	20176.4	7090.44	0.351423	0.000850662	GO:0000786;GO:0000786;GO:0000790;GO:0003677;GO:0003677;GO:0003677;GO:0003677;GO:0005634;GO:0005634;GO:0005694;GO:0006342;GO:0046982;
Os03g0102366	52.3535	14.9113	0.28482	0.00285132	-
Os03g0610900	502.063	139.345	0.277545	1.18698e-05	GO:0000166;GO:0004672;GO:0004674;GO:0004674;GO:0005524;GO:0005524;GO:0005524;GO:0005634;GO:0005737;GO:0005737;GO:0006468;GO:0006468;GO:0009738;GO:0016301;GO:0016310;GO:0016740;GO:0035556;
Os03g0125000	1969.92	271.692	0.137921	2.76956e-05	GO:0000027;GO:0000027;GO:0003723;GO:0003723;GO:0003723;GO:0003735;GO:0003735;GO:0003735;GO:0005622;GO:0005840;GO:0005840;GO:0006412;GO:0006412;GO:0006412;GO:0009507;GO:0009507;GO:0009536;GO:0009570;GO:0009570;GO:0009735;GO:0009941;GO:0009941;GO:0016020;GO:0016020;GO:0019843;GO:0019843;GO:0022626;GO:0030529;GO:0000027;GO:0000027;GO:0003723;GO:0003723;GO:0003723;GO:0003735;GO:0003735;GO:0003735;GO:…
Os03g0797800	1332.41	280.472	0.210499	0.000184491	GO:0005634;GO:0005634;GO:0006351;GO:0006351;GO:0006355;GO:0006355;GO:0009733;GO:0009734;
Os03g0416500	119.825	12.2215	0.101995	3.72802e-10	GO:0005737;GO:0005737;GO:0005975;GO:0006098;GO:0006098;GO:0009051;GO:0016787;GO:0017057;GO:0017057;GO:0017057;GO:0005737;GO:0005737;GO:0005975;GO:0006098;GO:0006098;GO:0009051;GO:0016787;GO:0017057;GO:0017057;GO:0017057;
Os03g0703100	3141.98	1287.32	0.409715	5.73107e-05	GO:0004338;GO:0004553;GO:0004565;GO:0004567;GO:0005975;GO:0008152;GO:0008422;GO:0016787;GO:0016798;GO:0033907;GO:0047701;GO:0080079;GO:0080083;GO:0102483;GO:1901657;GO:0004553;GO:0005975;GO:0004553;GO:0005975;
Os03g0679700	1619.42	132.837	0.0820277	5.85415e-24	GO:0009228;GO:0009228;GO:0009507;GO:0009536;GO:0009570;GO:0009570;GO:0010266;GO:0016830;GO:0019904;GO:0051536;GO:0051536;GO:0080041;GO:0009228;GO:0009570;GO:0016830;GO:0051536;GO:0009228;GO:0009570;GO:0016830;GO:0051536;GO:0008270;GO:0009228;GO:0051536;
Os03g0850400	522.619	137.423	0.26295	1.94959e-05	GO:0004072;GO:0004072;GO:0008652;GO:0008652;GO:0009088;GO:0009089;GO:0009089;GO:0009570;GO:0009570;GO:0016301;GO:0016310;GO:0016310;GO:0016740;
Os03g0729700	71.9758	31.0179	0.430949	0.0155258	GO:0006364;GO:0008168;GO:0032259;GO:0070042;GO:0070475;
Os03g0307300	1140.2	80.5491	0.0706448	1.29678e-09	GO:0016740;GO:0030410;GO:0030410;GO:0030418;
Os03g0699100	119.094	45.7139	0.383846	0.00180119	GO:0051301;
Os03g0307200	1375.41	60.2392	0.0437973	2.58627e-13	GO:0016740;GO:0030410;GO:0030410;GO:0030418;
Os03g0232500	364.084	159.817	0.438958	0.000959891	GO:0005525;GO:0005737;GO:0005737;
Os03g0221500	2106.11	702.766	0.333679	5.64872e-06	GO:0004553;GO:0004553;GO:0005886;GO:0005975;GO:0016787;GO:0030247;GO:0046658;GO:0046658;GO:0004553;GO:0004553;GO:0005975;GO:0016787;GO:0030247;GO:0046658;GO:0004553;GO:0004553;GO:0005975;GO:0016787;GO:0030247;GO:0046658;
Os03g0333400	1826.57	410.191	0.224569	0.00145719	GO:0009507;GO:0009534;GO:0009535;GO:0009535;GO:0009543;GO:0009543;GO:0009579;GO:0010206;GO:0010207;GO:0071484;
Os03g0758700	167.984	72.7436	0.433039	0.00264778	GO:0003723;GO:0003746;GO:0006452;GO:0016020;GO:0016021;GO:0016021;GO:0043022;GO:0045901;GO:0045905;
Os03g0356300	776.427	175.783	0.2264	2.8244e-07	GO:0003723;GO:0003723;GO:0003735;GO:0003735;GO:0003735;GO:0005622;GO:0005840;GO:0005840;GO:0005840;GO:0006412;GO:0006412;GO:0019843;GO:0019843;GO:0030529;
Os03g0751400	179.486	24.1825	0.134732	1.91482e-05	GO:0003723;GO:0003723;GO:0003735;GO:0003735;GO:0003735;GO:0005622;GO:0005840;GO:0005840;GO:0005840;GO:0006412;GO:0006412;GO:0019843;GO:0019843;GO:0030529;
Os03g0117000	27.3805	4.44181	0.162225	0.0480236	GO:0008839;GO:0009089;GO:0055114;
Os03g0117800	286.279	93.0602	0.325068	2.03415e-05	GO:0009507;GO:0009507;GO:0009536;GO:0016301;GO:0016301;GO:0016310;GO:0016740;GO:0102193;
Os03g0809900	49.2371	6.19645	0.125849	1.95241e-05	GO:0000184;GO:0000184;GO:0000381;GO:0003676;GO:0003723;GO:0003723;GO:0003729;GO:0003729;GO:0003729;GO:0005634;GO:0005634;GO:0005737;GO:0005737;GO:0005737;GO:0006396;GO:0006397;GO:0006397;GO:0006417;GO:0008380;GO:0035145;GO:0051028;
Os03g0786100	124.034	12.1989	0.0983516	0.00136959	GO:0003824;GO:0003973;GO:0005777;GO:0008891;GO:0009853;GO:0009853;GO:0009854;GO:0010109;GO:0010181;GO:0016032;GO:0016491;GO:0016491;GO:0019048;GO:0052852;GO:0052853;GO:0052854;GO:0055114;GO:0055114;GO:0003824;GO:0003973;GO:0005515;GO:0005777;GO:0008891;GO:0009853;GO:0009853;GO:0009854;GO:0010109;GO:0010181;GO:0016032;GO:0016491;GO:0016491;GO:0019048;GO:0052852;GO:0052853;GO:0052854;GO:0055114;GO:…
Os03g0577100	534.256	229.988	0.430482	0.00036367	GO:0000278;GO:0000775;
Os03g0452300	3178.86	620.6	0.195227	2.51969e-05	GO:0003723;GO:0003723;GO:0003735;GO:0003735;GO:0003735;GO:0003735;GO:0005634;GO:0005763;GO:0005763;GO:0005840;GO:0005840;GO:0006412;GO:0006412;GO:0006412;GO:0009409;GO:0009507;GO:0009534;GO:0009535;GO:0009570;GO:0009579;GO:0009955;GO:0015935;GO:0016020;GO:0030529;GO:0032544;GO:0046686;GO:1901259;
Os03g0703000	8272.93	4029.99	0.48713	0.0293237	GO:0004553;GO:0004565;GO:0004567;GO:0005576;GO:0005975;GO:0008152;GO:0008422;GO:0016787;GO:0016798;GO:0030246;GO:0033907;GO:0042803;GO:0042973;GO:0047668;GO:0047701;GO:0050224;GO:0080079;GO:0080083;GO:0102483;GO:1901657;GO:0004553;GO:0005975;
Os03g0121700	8.31213	0.412342	0.0496073	0.0227616	GO:0005854;
Os03g0699200	3163.89	1577.28	0.498525	0.00143015	GO:0000166;GO:0000463;GO:0000463;GO:0000466;GO:0003723;GO:0003723;GO:0004019;GO:0004019;GO:0005525;GO:0005525;GO:0005634;GO:0005654;GO:0005730;GO:0005730;GO:0005730;GO:0006164;GO:0006164;GO:0006364;GO:0016874;GO:0030687;GO:0042254;GO:0042254;GO:0042273;GO:0043021;GO:0044208;GO:0046872;GO:0070545;GO:2000232;
Os03g0376600	445.147	149.365	0.335541	0.0113899	GO:0003676;GO:0003723;GO:0003723;GO:0019013;GO:0030529;
Os03g0769100	1063.85	177.933	0.167254	3.06883e-07	GO:0000312;GO:0000312;GO:0000462;GO:0000462;GO:0003723;GO:0003723;GO:0003735;GO:0003735;GO:0003735;GO:0005840;GO:0005840;GO:0006412;GO:0006412;GO:0006412;GO:0009570;GO:0009941;GO:0016020;GO:0030529;
Os03g0803600	173.427	82.3262	0.474703	0.00732165	GO:0000139;GO:0005794;GO:0006486;GO:0008378;GO:0016020;GO:0016020;GO:0016021;GO:0016021;GO:0016740;GO:0016757;
Os03g0667300	22.8032	3.18608	0.139721	0.0103597	GO:0005385;GO:0005385;GO:0005886;GO:0005886;GO:0005886;GO:0006811;GO:0006826;GO:0016020;GO:0016020;GO:0016021;GO:0016021;GO:0016021;GO:0030001;GO:0046873;GO:0055072;GO:0055085;GO:0071577;GO:0071577;
Os03g0654600	307.588	142.728	0.464024	0.0023262	GO:0009507;GO:0009535;GO:0009535;GO:0009536;GO:0009579;GO:0010304;GO:0015996;GO:0015996;GO:0016020;GO:0016491;GO:0016491;GO:0034256;GO:0055114;GO:0055114;
Os03g0411500	502.722	218.824	0.435279	0.000533291	GO:0004252;GO:0004252;GO:0006508;GO:0006508;GO:0008233;
Os03g0236200	3210.62	546.132	0.170102	0.00385244	GO:0003824;GO:0004351;GO:0004351;GO:0006536;GO:0016829;GO:0016831;GO:0016831;GO:0019752;GO:0030170;
Os03g0351200	312.73	65.753	0.210255	0.000121721	GO:0009507;GO:0009507;GO:0009534;GO:0009534;GO:0009536;GO:0009941;GO:0009941;GO:0015995;GO:0015995;GO:0016020;GO:0016020;GO:0016491;GO:0033728;GO:0051744;GO:0055114;
Os03g0727600	306.437	67.0373	0.218764	0.000121164	GO:0003824;GO:0009058;GO:0009693;GO:0009835;GO:0016829;GO:0016847;GO:0030170;GO:0042218;
Os03g0108500	64.1339	13.5199	0.210808	0.00950709	GO:0000254;GO:0005506;GO:0005506;GO:0005789;GO:0008610;GO:0016020;GO:0016021;GO:0016021;GO:0016126;GO:0016491;GO:0055114;
Os03g0616500	187.896	93.4159	0.497167	0.0110301	GO:0005634;
Os03g0699300	266.573	129.461	0.485649	0.00474153	GO:0000166;GO:0000287;GO:0004019;GO:0004019;GO:0004019;GO:0005525;GO:0005525;GO:0005737;GO:0005737;GO:0005737;GO:0006164;GO:0006164;GO:0006167;GO:0009507;GO:0009507;GO:0009536;GO:0016874;GO:0044208;GO:0044208;GO:0046040;GO:0046872;GO:0046872;
Os03g0659200	743.653	129.142	0.173659	6.67659e-06	GO:0009055;GO:0009055;GO:0009507;GO:0009507;GO:0009507;GO:0009536;GO:0022900;GO:0046872;GO:0046872;GO:0051536;GO:0051536;GO:0051537;GO:0051537;GO:0055114;GO:0009055;GO:0009055;GO:0009507;GO:0009507;GO:0009536;GO:0022900;GO:0046872;GO:0046872;GO:0051536;GO:0051536;GO:0051537;GO:0051537;GO:0055114;GO:0009055;GO:0009055;GO:0009507;GO:0009507;GO:0009536;GO:0022900;GO:0046872;GO:0046872;GO:0051536;GO:…
Os03g0784700	2767.08	928.671	0.335614	7.09677e-07	GO:0004324;GO:0009507;GO:0009507;GO:0009536;GO:0015979;GO:0015979;GO:0016491;GO:0016491;GO:0055114;GO:0055114;GO:0004324;GO:0009507;GO:0009507;GO:0009536;GO:0015979;GO:0015979;GO:0016491;GO:0016491;GO:0055114;GO:0055114;
Os03g0256800	360.054	113.136	0.314221	0.000237454	GO:0005096;GO:0007165;GO:0043547;
Os03g0278900	1369.59	445.701	0.325427	0.0202776	GO:0006811;GO:0009507;GO:0009534;GO:0009535;GO:0009535;GO:0009579;GO:0009735;GO:0009941;GO:0009941;GO:0015078;GO:0015078;GO:0015986;GO:0015986;GO:0015992;GO:0016020;GO:0016020;GO:0016021;GO:0016021;GO:0019904;GO:0042742;GO:0045263;GO:0045263;GO:0045263;
Os03g0232200	203.736	61.2229	0.300502	0.000679798	GO:0003677;GO:0003677;GO:0003677;GO:0003700;GO:0005634;GO:0006351;GO:0006351;GO:0006355;GO:0006355;GO:0007275;
Os03g0308100	1121.53	546.735	0.487489	0.0013981	GO:0004252;GO:0004252;GO:0006508;GO:0006508;GO:0008233;GO:0008236;GO:0016787;GO:0004252;GO:0004252;GO:0006508;GO:0006508;GO:0008233;GO:0008236;GO:0016787;GO:0004252;GO:0004252;GO:0006508;GO:0006508;GO:0008233;GO:0008236;GO:0016787;
Os03g0765400	920.137	185.036	0.201096	0.000845205	GO:0005487;GO:0005643;GO:0005643;GO:0006606;GO:0006913;GO:0008139;GO:0010183;GO:0036033;
Os03g0811100	904.607	249.576	0.275894	0.00207414	GO:0000166;GO:0005524;GO:0005524;GO:0005524;GO:0009507;GO:0009507;GO:0009534;GO:0009534;GO:0009536;GO:0009570;GO:0009570;GO:0015979;GO:0015979;GO:0015995;GO:0015995;GO:0016851;GO:0016851;GO:0016874;GO:0000166;GO:0005524;GO:0005524;GO:0005524;GO:0009507;GO:0009534;GO:0009536;GO:0009570;GO:0015979;GO:0015979;GO:0015995;GO:0015995;GO:0016851;GO:0016851;GO:0016874;
Os03g0315800	1359.69	300.948	0.221336	3.80826e-05	GO:0003676;GO:0003729;GO:0003729;GO:0005840;GO:0009507;GO:0009570;GO:0009570;GO:0009579;GO:0009579;GO:0009735;GO:0016020;GO:0016020;GO:0003676;
Os03g0265400	1315.7	191.693	0.145696	3.33206e-08	GO:0003723;GO:0003723;GO:0003735;GO:0003735;GO:0003735;GO:0005840;GO:0005840;GO:0006412;GO:0006412;GO:0006412;GO:0009535;GO:0009570;GO:0022626;GO:0003723;GO:0003723;GO:0003735;GO:0003735;GO:0003735;GO:0005840;GO:0005840;GO:0006412;GO:0006412;GO:0006412;GO:0009535;GO:0009570;GO:0022626;
Os03g0277000	41.4091	15.131	0.365402	0.0203916	GO:0005092;GO:0005093;GO:0005622;GO:0007264;GO:0015031;GO:0050790;
Os03g0135300	733.849	293.796	0.400349	7.71433e-05	GO:0004364;GO:0005737;GO:0005737;GO:0006749;GO:0016740;
Os03g0225200	46.7623	18.9477	0.405193	0.02446	GO:0005634;GO:0007049;GO:0007129;GO:0045143;GO:0051301;GO:0051321;GO:0005634;
Os03g0850100	195.501	90.6351	0.463604	0.0054706	GO:0004721;GO:0006470;GO:0016311;GO:0016791;
Os03g0832200	314.726	57.8201	0.183716	0.000133986	GO:0005509;GO:0005783;GO:0005783;GO:0006457;GO:0051082;
Os03g0685000	442.687	58.7841	0.132789	1.65514e-05	GO:0009055;GO:0009055;GO:0009507;GO:0009507;GO:0009536;GO:0022900;GO:0046872;GO:0046872;GO:0051536;GO:0051536;GO:0051537;GO:0051537;GO:0055114;
Os03g0244000	360.858	106.13	0.294105	0.00961279	GO:0003756;GO:0009507;GO:0009534;GO:0009535;GO:0009535;GO:0009570;GO:0009570;GO:0010206;GO:0016020;GO:0016021;GO:0016021;GO:0009535;GO:0009570;GO:0016020;GO:0016021;GO:0016021;
Os03g0267300	1274.58	331.207	0.259856	0.00485913	GO:0005975;GO:0005975;GO:0016311;GO:0016787;GO:0016791;GO:0042132;GO:0005829;GO:0005829;GO:0005975;GO:0005975;GO:0005985;GO:0005986;GO:0006000;GO:0006002;GO:0006094;GO:0009409;GO:0009507;GO:0009507;GO:0009536;GO:0009570;GO:0009570;GO:0009570;GO:0009735;GO:0009773;GO:0009773;GO:0010319;GO:0015979;GO:0016311;GO:0016787;GO:0016791;GO:0019253;GO:0019253;GO:0030388;GO:0030388;GO:0042132;GO:0042132;GO:…
Os03g0386800	71.7652	16.9486	0.236168	0.000192521	GO:0004180;GO:0004185;GO:0004185;GO:0004185;GO:0006508;GO:0006508;GO:0008233;GO:0016787;GO:0051603;
Os03g0780500	1225.81	422.879	0.344979	2.96791e-06	GO:0000166;GO:0003824;GO:0003938;GO:0003938;GO:0003938;GO:0005737;GO:0005737;GO:0006164;GO:0006164;GO:0006177;GO:0006183;GO:0016491;GO:0016491;GO:0046872;GO:0046872;GO:0055114;GO:0055114;GO:0003824;GO:0003938;GO:0005737;GO:0005737;GO:0006183;GO:0016491;GO:0055114;
Os03g0750300	993.305	433.699	0.436622	0.000288549	GO:0000166;GO:0003777;GO:0003777;GO:0005524;GO:0005524;GO:0005871;GO:0005874;GO:0007018;GO:0007018;GO:0008017;GO:0016887;
Os03g0135200	282.267	127.171	0.450532	0.00133598	GO:0004364;GO:0005737;GO:0005737;GO:0006749;
Os03g0778100	4858.79	1111.92	0.228848	0.0430392	GO:0009522;GO:0009535;GO:0009538;GO:0009941;GO:0010287;GO:0015979;GO:0015979;GO:0009522;GO:0009538;GO:0015979;GO:0015979;GO:0009522;GO:0009535;GO:0009538;GO:0009941;GO:0010287;GO:0015979;GO:0015979;
Os03g0180800	143.194	47.9783	0.335059	0.0269811	GO:0003714;GO:0005515;GO:0005634;GO:0005634;GO:0006351;GO:0006351;GO:0006355;GO:0009611;GO:0031347;GO:1903507;GO:2000022;
Os03g0100040	103.352	25.2856	0.244655	0.0180291	GO:0000287;GO:0000287;GO:0004749;GO:0009116;GO:0009165;GO:0009536;
Os03g0115200	3772.32	1477.22	0.391595	1.67418e-05	GO:0003676;GO:0003723;GO:0003723;GO:0005730;
Os03g0315400	1108.32	212.79	0.191994	4.50387e-10	GO:0000981;GO:0001135;GO:0003677;GO:0003677;GO:0005634;GO:0005634;GO:0006351;GO:0006351;GO:0006355;GO:0006357;GO:0009409;GO:0030154;GO:0043565;GO:0044212;GO:0045893;GO:1901002;GO:1902584;
Os03g0386700	20.588	4.96376	0.241099	0.0276204	GO:0004180;GO:0004185;GO:0004185;GO:0004185;GO:0006508;GO:0006508;GO:0008233;GO:0016787;GO:0051603;
Os03g0740800	123.276	56.4843	0.458194	0.0105082	GO:0003677;GO:0003677;GO:0005634;GO:0005634;GO:0006302;GO:0006303;GO:0006310;
Os03g0796501	4876.14	2376.27	0.487325	0.00087206	GO:0002181;GO:0002181;GO:0003723;GO:0003723;GO:0003735;GO:0003735;GO:0003735;GO:0005840;GO:0005840;GO:0006412;GO:0022625;GO:0022625;
Os03g0196600	272.061	48.9974	0.180097	3.82213e-10	GO:0005737;GO:0005829;GO:0005829;GO:0006535;GO:0008652;GO:0009001;GO:0009001;GO:0009001;GO:0016740;GO:0016740;GO:0016746;GO:0019344;GO:0019344;
Os03g0286200	442.159	131.969	0.298464	9.16403e-07	GO:0004106;GO:0004664;GO:0004664;GO:0005737;GO:0008652;GO:0009073;GO:0009094;GO:0009094;GO:0009094;GO:0009507;GO:0009507;GO:0009507;GO:0009536;GO:0009570;GO:0009570;GO:0016829;GO:0047769;GO:0047769;GO:0004664;GO:0008652;GO:0009073;GO:0009094;GO:0009094;GO:0009507;GO:0009536;GO:0009570;GO:0009570;GO:0016829;GO:0047769;
Os04g0612700	229.93	39.5671	0.172084	0.00807717	GO:0008270;GO:0009699;GO:0009809;GO:0016491;GO:0016491;GO:0045551;GO:0046872;GO:0052747;GO:0055114;GO:0055114;
Os04g0177300	164.084	78.8596	0.480606	0.00826117	GO:0003676;GO:0005524;GO:0008270;GO:0016818;
Os04g0669300	17.7995	3.51099	0.197253	0.0238792	GO:0005509;GO:0005525;GO:0009506;GO:0016020;GO:0016020;GO:0016021;
Os04g0538166	162.782	41.9598	0.257767	0.00203698	GO:0000166;GO:0003746;GO:0003746;GO:0003924;GO:0003924;GO:0005525;GO:0005525;GO:0005622;GO:0005739;GO:0006412;GO:0006414;GO:0006414;GO:0009507;GO:0009507;GO:0009536;GO:0070125;
Os04g0479000	155.947	57.0128	0.365591	0.000463459	GO:0000166;GO:0005515;GO:0005524;GO:0005524;GO:0005524;GO:0005634;GO:0005694;GO:0005694;GO:0007129;GO:0007131;GO:0042138;GO:0051321;GO:0000166;GO:0005524;GO:0005524;GO:0005524;
Os04g0413500	1250.12	607.712	0.486124	0.000952089	GO:0004553;GO:0004564;GO:0004575;GO:0005576;GO:0005618;GO:0005975;GO:0005975;GO:0008152;GO:0016787;GO:0016798;GO:0042742;GO:0048046;GO:0050832;GO:0052576;
Os04g0514400	97.1699	20.8264	0.214329	0.000222059	GO:0000427;GO:0003756;GO:0006355;GO:0009295;GO:0009408;GO:0009416;GO:0009507;GO:0009508;GO:0009534;GO:0009535;GO:0009535;GO:0009658;GO:0009658;GO:0009941;GO:0009941;GO:0042644;GO:0042793;
Os04g0691600	2392.93	534.124	0.22321	0.0224198	GO:0003723;GO:0003735;GO:0003735;GO:0003735;GO:0005622;GO:0005840;GO:0005840;GO:0006412;GO:0006412;GO:0006412;GO:0009507;GO:0009534;GO:0009536;GO:0009570;GO:0009941;GO:0019843;GO:0019843;GO:0022627;GO:0022627;GO:0030529;GO:0003723;GO:0003735;GO:0003735;GO:0003735;GO:0005622;GO:0005840;GO:0005840;GO:0006412;GO:0006412;GO:0006412;GO:0009507;GO:0009534;GO:0009536;GO:0009570;GO:0009941;GO:0019843;GO:…
Os04g0664400	285.052	79.9927	0.280626	0.00031176	GO:0003677;GO:0003677;GO:0005634;GO:0005634;GO:0006351;GO:0006351;GO:0006355;GO:0006355;GO:0006355;GO:0009725;GO:0009733;GO:0009734;GO:0009793;GO:0009908;GO:0009942;GO:0010051;GO:0010305;GO:0016020;GO:0016020;GO:0042802;GO:0044212;GO:0048364;GO:0048507;GO:0003677;GO:0003677;GO:0005634;GO:0005634;GO:0006351;GO:0006351;GO:0006355;GO:0006355;GO:0009725;GO:0009734;GO:0016020;
Os04g0306400	2343.29	786.812	0.335773	2.73315e-05	GO:0004751;GO:0009052;GO:0016853;
Os04g0578600	228.975	10.5313	0.0459932	0.00109179	GO:0016020;GO:0016021;GO:0016021;GO:0016491;GO:0016491;GO:0016491;GO:0055114;GO:0055114;
Os04g0434800	1577.18	741.852	0.470367	0.000594733	GO:0000302;GO:0004130;GO:0004601;GO:0004601;GO:0006979;GO:0009507;GO:0009507;GO:0009507;GO:0009536;GO:0009570;GO:0009570;GO:0016491;GO:0016688;GO:0020037;GO:0020037;GO:0034599;GO:0042744;GO:0042744;GO:0046872;GO:0046872;GO:0055114;GO:0055114;GO:0098869;GO:0000302;GO:0004130;GO:0004601;GO:0004601;GO:0006979;GO:0009507;GO:0009507;GO:0009507;GO:0009536;GO:0009570;GO:0009570;GO:0016491;GO:0016688;GO:…
Os04g0659100	3393.5	324.823	0.0957191	4.35416e-17	GO:0000166;GO:0003824;GO:0004356;GO:0004356;GO:0004356;GO:0005524;GO:0005524;GO:0005739;GO:0005739;GO:0006542;GO:0006807;GO:0009507;GO:0009507;GO:0009535;GO:0009535;GO:0009536;GO:0009570;GO:0009570;GO:0009579;GO:0009651;GO:0009735;GO:0009941;GO:0009941;GO:0016020;GO:0016874;GO:0022626;GO:0046686;GO:0048046;GO:0000166;GO:0003824;GO:0004356;GO:0004356;GO:0005524;GO:0005524;GO:0005739;GO:0006542;GO:…
Os04g0501200	702.475	336.157	0.478533	0.0065935	GO:0003824;GO:0006281;GO:0006284;GO:0008725;
Os04g0461100	930.471	218.642	0.23498	7.44051e-06	GO:0003735;GO:0003735;GO:0005840;GO:0005840;GO:0005840;GO:0006412;GO:0006412;GO:0003735;GO:0003735;GO:0005840;GO:0005840;GO:0006412;GO:0006412;
Os04g0600300	107.629	40.8494	0.379538	0.022032	GO:0005739;GO:0005743;GO:0005743;GO:0009916;GO:0009916;GO:0016020;GO:0016021;GO:0016021;GO:0016491;GO:0046872;GO:0046872;GO:0055114;GO:0055114;GO:0070469;GO:0102721;
Os04g0605500	1249.73	582.064	0.465751	0.00072227	GO:0000166;GO:0005388;GO:0005524;GO:0005524;GO:0016020;GO:0016020;GO:0016021;GO:0016021;GO:0016021;GO:0070588;GO:0099132;GO:0000166;GO:0000166;GO:0005388;GO:0005388;GO:0005388;GO:0005515;GO:0005516;GO:0005516;GO:0005524;GO:0005524;GO:0005524;GO:0005886;GO:0005886;GO:0005887;GO:0006811;GO:0006816;GO:0009409;GO:0009414;GO:0016020;GO:0016020;GO:0016021;GO:0016021;GO:0016787;GO:0043231;GO:0046872;GO:…
Os04g0252400	248.531	121.894	0.490457	0.00652845	GO:0006904;GO:0016192;
Os04g0680700	295.262	119.472	0.40463	0.000424411	GO:0003684;GO:0004519;GO:0005524;GO:0005524;GO:0006298;GO:0006298;GO:0008094;GO:0016887;GO:0030983;GO:0030983;GO:0032300;GO:0045910;GO:0090305;GO:0004519;GO:0005524;GO:0006298;GO:0016887;GO:0030983;GO:0045910;GO:0090305;
Os04g0456900	83.8737	28.1728	0.335896	0.0359407	GO:0003677;GO:0003700;GO:0003700;GO:0005622;GO:0005634;GO:0006355;GO:0006355;
Os04g0443900	624.532	128.052	0.205036	0.000273703	GO:0005524;GO:0005524;GO:0005737;GO:0006457;GO:0006457;GO:0009507;GO:0009570;GO:0009570;GO:0009941;GO:0009941;GO:0042026;
Os04g0684800	873.788	430.894	0.493134	0.00162181	GO:0005634;GO:0005737;GO:0005737;GO:0006301;GO:0031625;GO:0061630;GO:0070534;
Os04g0457700	53.9532	11.4621	0.212445	0.000367865	GO:0010052;
Os04g0433800	703.198	273.584	0.389057	5.5785e-05	GO:0000166;GO:0000724;GO:0000724;GO:0003676;GO:0003677;GO:0003824;GO:0005524;GO:0005524;GO:0005622;GO:0005634;GO:0005694;GO:0005737;GO:0006260;GO:0006281;GO:0006281;GO:0006310;GO:0006310;GO:0006974;GO:0008026;GO:0008080;GO:0009378;GO:0009506;GO:0009506;GO:0032508;GO:0043138;GO:0043140;GO:0043140;GO:0044237;GO:0046872;GO:0051276;GO:0070417;GO:0071215;
Os04g0561500	651.691	194.935	0.299121	0.0016155	GO:0004252;GO:0004252;GO:0006508;GO:0008236;GO:0070008;GO:0004252;GO:0004252;GO:0006508;GO:0008236;GO:0070008;
Os04g0461000	70.7972	16.7712	0.236891	0.00369242	GO:0000981;GO:0001135;GO:0003677;GO:0005634;GO:0006357;GO:0030154;GO:0043565;GO:0044212;
Os04g0650700	3074.53	1458.38	0.474343	0.000699284	GO:0016787;GO:0000166;GO:0000166;GO:0004067;GO:0005524;GO:0005524;GO:0015833;GO:0016787;GO:0016887;GO:0016787;GO:0016787;
Os04g0467901	1555.24	631.55	0.406079	5.59942e-05	GO:0000166;GO:0000723;GO:0000784;GO:0003677;GO:0003774;GO:0003777;GO:0003777;GO:0005524;GO:0005524;GO:0005524;GO:0005871;GO:0007018;GO:0007018;GO:0008017;GO:0016887;
Os04g0412200	443.523	88.7282	0.200053	4.12883e-06	GO:0009055;GO:0009055;GO:0009507;GO:0009507;GO:0009536;GO:0022900;GO:0046872;GO:0046872;GO:0051536;GO:0051536;GO:0051537;GO:0051537;GO:0055114;GO:0009055;GO:0009055;GO:0009507;GO:0009507;GO:0009536;GO:0022900;GO:0046872;GO:0046872;GO:0051536;GO:0051536;GO:0051537;GO:0051537;GO:0055114;
Os04g0643200	727.731	315.697	0.433809	0.000330214	GO:0000166;GO:0004040;GO:0005524;GO:0005524;GO:0005739;GO:0005739;GO:0006412;GO:0006412;GO:0009507;GO:0009536;GO:0009570;GO:0009570;GO:0016874;GO:0016884;GO:0030956;GO:0030956;GO:0032543;GO:0032543;GO:0050567;GO:0050567;GO:0070681;
Os04g0223500	148.056	20.4754	0.138295	2.34736e-09	GO:0004497;GO:0004497;GO:0004497;GO:0004499;GO:0016491;GO:0050660;GO:0050661;GO:0055114;GO:0055114;GO:0055114;GO:0055114;GO:0004499;GO:0050660;GO:0050661;GO:0055114;
Os04g0532400	587.92	185.451	0.315436	0.0331017	-
Os04g0572600	107.761	47.7891	0.443473	0.00972333	GO:0001056;GO:0003677;GO:0003899;GO:0003899;GO:0005666;GO:0006351;GO:0006383;GO:0016740;GO:0016779;GO:0046872;GO:0046872;
Os04g0376400	400.534	124.458	0.310731	2.6793e-06	GO:0004568;GO:0005576;GO:0005975;GO:0006032;GO:0008061;GO:0008061;
Os04g0396800	1617.06	302.534	0.187089	5.06996e-06	GO:0004180;GO:0004185;GO:0004185;GO:0004185;GO:0006508;GO:0006508;GO:0008233;GO:0016787;GO:0051603;GO:0004180;GO:0004185;GO:0004185;GO:0006508;GO:0006508;GO:0008233;GO:0016787;GO:0004185;GO:0006508;
Os04g0434600	1343.88	546.914	0.406967	7.13924e-05	GO:0000166;GO:0003774;GO:0003777;GO:0005524;GO:0005524;GO:0005874;GO:0005886;GO:0007018;GO:0008017;GO:0009507;GO:0009536;
Os04g0463500	666.614	269.28	0.403952	0.00124182	GO:0000162;GO:0003824;GO:0004049;GO:0005950;GO:0006541;GO:0008152;GO:0008152;GO:0008652;GO:0009058;GO:0009073;GO:0009396;GO:0009507;GO:0009507;GO:0009507;GO:0009536;GO:0016740;GO:0016829;GO:0046654;GO:0046654;GO:0046656;GO:0046820;GO:0046820;
Os04g0599800	1793.69	724.159	0.403725	4.43564e-05	GO:0010997;GO:0097027;GO:1904668;
Os04g0640700	538.917	186.092	0.345307	0.00461846	GO:0004553;GO:0005975;GO:0016787;GO:0004553;GO:0005975;
Os04g0493400	1804.66	323.824	0.179437	5.06418e-07	GO:0004568;GO:0005975;GO:0006032;GO:0016998;
Os04g0640500	244.518	92.5809	0.378626	0.0365889	GO:0004672;GO:0005524;GO:0005524;GO:0006468;GO:0009507;GO:0010287;GO:0010287;
Os04g0349500	15328.6	7499.93	0.489278	0.000868111	GO:0000462;GO:0000462;GO:0003735;GO:0003735;GO:0003735;GO:0005622;GO:0005840;GO:0005840;GO:0006412;GO:0006412;GO:0022627;GO:0022627;GO:0030529;
Os04g0610500	331.944	83.3433	0.251076	0.00119975	GO:0004177;GO:0004177;GO:0006508;GO:0006508;GO:0008233;GO:0008235;GO:0016787;GO:0046872;GO:0046872;GO:0070006;GO:0070084;
Os04g0578000	209.009	86.7753	0.415175	0.0273432	GO:0003824;GO:0009058;GO:0016829;GO:0016847;GO:0030170;GO:0042218;
Os04g0610800	2500.6	994.961	0.397889	2.3065e-05	GO:0004109;GO:0004109;GO:0006779;GO:0006779;GO:0006782;GO:0006783;GO:0009507;GO:0009536;GO:0015995;GO:0016491;GO:0042803;GO:0055114;GO:0055114;
Os04g0206200	61.6006	26.3364	0.427535	0.0217341	GO:0000166;GO:0000723;GO:0003678;GO:0004386;GO:0004386;GO:0005524;GO:0005524;GO:0005524;GO:0006281;GO:0006281;GO:0006310;GO:0006974;GO:0016787;GO:0032508;GO:0000166;GO:0000723;GO:0003678;GO:0004386;GO:0004386;GO:0005524;GO:0005524;GO:0005524;GO:0006281;GO:0006281;GO:0006310;GO:0006974;GO:0016020;GO:0016021;GO:0016787;GO:0032508;
Os04g0613000	425.081	51.0753	0.120154	1.94861e-14	GO:0005385;GO:0005385;GO:0005886;GO:0005886;GO:0005886;GO:0006811;GO:0006829;GO:0016020;GO:0016020;GO:0016021;GO:0016021;GO:0016021;GO:0030001;GO:0046873;GO:0055085;GO:0071577;GO:0071577;
Os04g0665400	1207.72	376.031	0.311356	4.04835e-07	GO:0000166;GO:0003924;GO:0003924;GO:0003924;GO:0005525;GO:0005525;GO:0005525;GO:0005525;GO:0005737;GO:0005737;GO:0005874;GO:0007017;GO:0009507;GO:0009507;GO:0009535;GO:0009570;GO:0009637;GO:0009658;GO:0009902;GO:0010020;GO:0010020;GO:0042802;GO:0043572;GO:0043621;GO:0000166;GO:0003924;GO:0005525;GO:0005525;GO:0005737;GO:0005737;GO:0005874;GO:0007017;
Os04g0486800	226.699	93.559	0.412701	0.000755816	GO:0000724;GO:0003676;GO:0003677;GO:0005524;GO:0005524;GO:0005634;GO:0005694;GO:0005737;GO:0006260;GO:0006284;GO:0006310;GO:0008026;GO:0009378;GO:0032508;GO:0042631;GO:0043140;
Os04g0379700	77.8305	7.41216	0.0952346	0.0027484	GO:0009507;GO:0009507;GO:0046422;GO:0055114;
Os04g0465100	917.176	245.415	0.267577	2.04326e-07	GO:0004601;GO:0004601;GO:0005576;GO:0006979;GO:0006979;GO:0016491;GO:0020037;GO:0020037;GO:0020037;GO:0042744;GO:0042744;GO:0046872;GO:0046872;GO:0055114;GO:0055114;GO:0098869;
Os04g0525700	757.306	287.555	0.379707	0.00303432	GO:0004180;GO:0004185;GO:0004185;GO:0004185;GO:0006508;GO:0006508;GO:0008233;GO:0016020;GO:0016021;GO:0016787;GO:0051603;
Os04g0684900	4529.1	496.648	0.109657	4.95651e-21	GO:0003676;GO:0000932;GO:0003676;GO:0004535;GO:0017148;GO:0030015;GO:0043928;GO:0090503;
Os04g0669900	246.469	89.2603	0.362156	0.000130929	GO:0000166;GO:0005524;GO:0008652;GO:0009086;GO:0009086;GO:0016301;GO:0016310;GO:0016310;GO:0016740;GO:0019509;GO:0046522;GO:0046522;
Os04g0602100	759.645	133.601	0.175873	0.000843786	GO:0000302;GO:0004130;GO:0004601;GO:0004601;GO:0006979;GO:0020037;GO:0020037;GO:0034599;GO:0042744;GO:0055114;GO:0098869;GO:0004601;GO:0006979;GO:0020037;GO:0020037;GO:0055114;GO:0098869;
Os04g0665200	147.852	42.3298	0.286298	0.00112762	GO:0008168;GO:0008168;GO:0010252;GO:0016740;GO:0032259;GO:0032259;GO:0046872;GO:0046872;GO:0051749;GO:0103007;
Os04g0504000	741.145	365.786	0.493542	0.00187436	GO:0003999;GO:0003999;GO:0005737;GO:0005829;GO:0006168;GO:0006168;GO:0009116;GO:0016020;GO:0016021;GO:0016740;GO:0016757;
Os04g0669800	1069.24	512.628	0.479432	0.00109778	GO:0000166;GO:0005524;GO:0005524;GO:0008652;GO:0009086;GO:0009086;GO:0016301;GO:0016310;GO:0016310;GO:0016740;GO:0019509;GO:0046522;GO:0046522;
Os04g0637300	92.592	8.77621	0.0947837	3.14307e-09	GO:0010052;
Os04g0445700	543.885	64.2085	0.118055	3.67853e-16	GO:0003824;GO:0006633;GO:0006633;GO:0006633;GO:0008152;GO:0016740;GO:0016747;GO:0003824;GO:0006633;GO:0006633;GO:0006633;GO:0008152;GO:0016740;GO:0016747;
Os04g0630100	113.738	34.7543	0.305563	0.0148574	GO:0003824;GO:0003854;GO:0006694;GO:0016616;GO:0050662;GO:0055114;
Os04g0304200	853.746	319.775	0.374556	4.44108e-05	GO:0000155;GO:0000160;GO:0000166;GO:0004672;GO:0004674;GO:0004674;GO:0004674;GO:0005524;GO:0005524;GO:0005524;GO:0005634;GO:0005737;GO:0005794;GO:0005886;GO:0005886;GO:0005886;GO:0006468;GO:0007623;GO:0009637;GO:0009638;GO:0009735;GO:0009785;GO:0009881;GO:0009882;GO:0009882;GO:0010118;GO:0010181;GO:0010362;GO:0016301;GO:0016310;GO:0016740;GO:0018298;GO:0023014;GO:0035556;GO:0042802;GO:0050896;
Os04g0111200	264.459	118.319	0.4474	0.00200698	GO:0004781;
Os04g0465700	95.6006	44.3681	0.464098	0.0172357	GO:0001172;GO:0003723;GO:0003723;GO:0003968;GO:0003968;GO:0016740;GO:0016779;GO:0031047;
Os04g0494100	4276.1	603.101	0.14104	2.70489e-06	GO:0000272;GO:0004568;GO:0004568;GO:0005975;GO:0005975;GO:0006032;GO:0006032;GO:0006952;GO:0008061;GO:0008061;GO:0008152;GO:0016787;GO:0016798;GO:0016998;
Os04g0537100	377.969	113.815	0.301122	0.0392831	GO:0009733;
Os04g0565400	18.0189	3.81373	0.211651	0.0286289	GO:0008152;GO:0016740;GO:0016757;GO:0016758;GO:0043231;GO:0080043;GO:0080044;
Os04g0413000	148.012	56.1977	0.379684	0.00105789	GO:0000166;GO:0005524;GO:0005524;GO:0005524;GO:0009507;GO:0009941;GO:0009941;GO:0016020;GO:0016021;GO:0016021;GO:0016021;GO:0016887;GO:0042626;GO:0055085;
Os05g0275000	272.373	76.3246	0.280221	3.77928e-05	GO:0003723;GO:0003723;GO:0003729;GO:0003729;GO:0004519;GO:0009451;GO:0043231;GO:0090305;
Os05g0573700	3953.11	1777.36	0.449611	0.000237885	GO:0004455;GO:0009082;GO:0016491;GO:0016853;GO:0055114;GO:0000287;GO:0000287;GO:0004455;GO:0004455;GO:0008652;GO:0009082;GO:0009082;GO:0009097;GO:0009099;GO:0009507;GO:0009507;GO:0009536;GO:0016491;GO:0016491;GO:0042803;GO:0046872;GO:0055114;GO:0055114;GO:0070402;
Os05g0589200	504.804	165.828	0.328499	0.00523368	GO:0001053;GO:0003677;GO:0003677;GO:0003677;GO:0003700;GO:0006351;GO:0006352;GO:0006352;GO:0006355;GO:0006355;GO:0009507;GO:0009536;GO:0016021;GO:0016987;GO:0016987;
Os05g0468800	45.2171	16.5032	0.364978	0.0221136	-
Os05g0408900	4756.46	2127.6	0.447307	0.0378447	GO:0003824;GO:0008152;GO:0008299;GO:0008661;GO:0008661;GO:0009228;GO:0009507;GO:0009536;GO:0009570;GO:0009570;GO:0016114;GO:0016740;GO:0046872;GO:0046872;GO:0052865;GO:0003824;GO:0008152;GO:0008299;GO:0008661;GO:0008661;GO:0009228;GO:0009507;GO:0009536;GO:0009570;GO:0009570;GO:0016114;GO:0016740;GO:0046872;GO:0046872;GO:0052865;
Os05g0205100	252.36	105.906	0.419663	0.000858934	GO:0004721;GO:0006470;GO:0016311;GO:0016791;
Os05g0235800	1470.89	558.001	0.379362	1.49318e-05	GO:0000166;GO:0003677;GO:0003677;GO:0003677;GO:0003678;GO:0004386;GO:0005524;GO:0005524;GO:0005524;GO:0005634;GO:0005634;GO:0006260;GO:0006260;GO:0006270;GO:0007049;GO:0016787;GO:0032508;GO:0042555;GO:0046872;GO:0046872;
Os05g0397900	1405.05	656.366	0.467146	0.000617452	GO:0000166;GO:0003774;GO:0003777;GO:0003777;GO:0005524;GO:0005524;GO:0005524;GO:0005871;GO:0005874;GO:0007018;GO:0007018;GO:0008017;GO:0016887;
Os05g0453900	147.789	52.6289	0.356108	0.000447706	GO:0000811;GO:0000811;GO:0005634;GO:0006260;GO:0006260;GO:0016020;GO:0016021;GO:0032508;GO:0043138;GO:1902983;
Os05g0472400	429.564	11.1237	0.0258953	2.66801e-31	GO:0005385;GO:0005385;GO:0005886;GO:0005886;GO:0006811;GO:0006829;GO:0016020;GO:0016020;GO:0016021;GO:0016021;GO:0016021;GO:0030001;GO:0046873;GO:0055085;GO:0071577;GO:0071577;
Os05g0418100	325.58	94.9363	0.291591	0.000561689	GO:0005516;GO:0005886;GO:0006952;GO:0006952;GO:0006952;GO:0009607;GO:0016020;GO:0016021;GO:0016021;GO:0016021;
Os05g0560000	4477.43	1323.01	0.295484	0.0280035	GO:0009507;GO:0009522;GO:0009522;GO:0009535;GO:0009535;GO:0009536;GO:0009538;GO:0009579;GO:0015979;GO:0015979;GO:0015979;GO:0016020;GO:0016021;GO:0016021;
Os05g0380900	1713.1	296.298	0.17296	0.00147366	GO:0005509;GO:0005509;GO:0046872;
Os05g0578600	48.5579	14.2623	0.293718	0.00953412	GO:0004650;GO:0005576;GO:0005975;GO:0008152;GO:0016787;GO:0016798;GO:0071555;
Os05g0186000	710.012	176.062	0.24797	0.000538903	GO:0005840;GO:0005840;GO:0009507;GO:0009507;GO:0032544;GO:0005840;GO:0005840;GO:0009507;GO:0009507;GO:0032544;GO:0005840;GO:0005840;GO:0009570;GO:0009941;
Os05g0194900	353.568	89.7132	0.253737	0.000147164	GO:0003872;GO:0006002;GO:0006096;GO:0061615;
Os05g0471350	268.341	86.6728	0.322995	2.29829e-05	GO:0005623;GO:0009055;GO:0009055;GO:0015035;GO:0022900;GO:0045454;GO:0055114;
Os05g0537200	129.822	57.4634	0.442632	0.00613269	GO:0000166;GO:0003774;GO:0003779;GO:0005524;GO:0005524;GO:0005524;GO:0016459;GO:0016459;
Os05g0215300	27.2766	6.5692	0.240837	0.00988016	GO:0008152;GO:0016020;GO:0016021;GO:0016740;GO:0016757;GO:0016758;GO:0043231;GO:0080043;GO:0080044;
Os05g0388500	2071.83	705.666	0.340601	0.00303452	GO:0000470;GO:0003723;GO:0003723;GO:0003723;GO:0003735;GO:0003735;GO:0005840;GO:0006412;GO:0006412;GO:0006412;GO:0009535;GO:0009570;GO:0009941;GO:0015934;GO:0022625;GO:0022625;GO:0030529;
Os05g0582800	865.742	335.46	0.387483	9.07933e-05	GO:0004180;GO:0004185;GO:0004185;GO:0004185;GO:0006508;GO:0006508;GO:0008233;GO:0016787;GO:0051603;GO:0004180;GO:0004185;GO:0004185;GO:0004185;GO:0006508;GO:0006508;GO:0008233;GO:0016787;GO:0051603;
Os05g0511500	402.544	192.612	0.478487	0.00248828	GO:0003824;GO:0009107;GO:0009107;GO:0009249;GO:0009507;GO:0009507;GO:0009507;GO:0009536;GO:0016740;GO:0016992;GO:0016992;GO:0016992;GO:0046872;GO:0046872;GO:0051536;GO:0051536;GO:0051539;GO:0051539;GO:0051539;
Os05g0349700	1854.72	883.528	0.476366	0.000809195	GO:0009507;GO:0009534;GO:0009536;GO:0015995;GO:0015995;GO:0016020;GO:0016021;GO:0016021;GO:0016021;GO:0016740;GO:0016765;GO:0031969;GO:0046408;GO:0046408;GO:0009507;GO:0009534;GO:0009536;GO:0015995;GO:0015995;GO:0016020;GO:0016021;GO:0016021;GO:0016021;GO:0016740;GO:0016765;GO:0031969;GO:0046408;GO:0046408;GO:0016020;GO:0016021;GO:0016021;GO:0016021;GO:0016765;
Os05g0459400	832.46	210.299	0.252623	2.81901e-08	GO:0000166;GO:0003774;GO:0003777;GO:0003777;GO:0005524;GO:0005524;GO:0005524;GO:0005871;GO:0005874;GO:0007018;GO:0007018;GO:0008017;GO:0009507;GO:0016887;GO:0000166;GO:0003774;GO:0003777;GO:0005524;GO:0005524;GO:0005524;GO:0005874;GO:0007018;GO:0008017;GO:0009507;
Os05g0101400	893.781	311.433	0.348444	0.000501547	GO:0003735;GO:0003735;GO:0003735;GO:0003735;GO:0003735;GO:0005622;GO:0005840;GO:0005840;GO:0006412;GO:0006412;GO:0009570;GO:0009941;GO:0016020;GO:0022625;GO:0022625;
Os05g0458600	76.1842	8.93059	0.117224	1.85245e-07	GO:0005507;GO:0005507;GO:0005576;GO:0016491;GO:0016491;GO:0046274;GO:0046274;GO:0046872;GO:0048046;GO:0048046;GO:0052716;GO:0052716;GO:0055114;GO:0055114;GO:0005507;GO:0005507;GO:0016491;GO:0016491;GO:0016491;GO:0046872;GO:0055114;GO:0055114;
Os05g0219800	175.147	69.7054	0.397982	0.00106471	GO:0000166;GO:0003676;GO:0003677;GO:0003677;GO:0004003;GO:0004386;GO:0005524;GO:0005524;GO:0005524;GO:0005634;GO:0006139;GO:0008026;GO:0016787;GO:0016818;GO:0032508;
Os05g0132100	2868.91	891.955	0.310904	0.015108	GO:0003824;GO:0004467;GO:0005783;GO:0008152;GO:0010025;GO:0010143;GO:0031957;GO:0003824;GO:0008152;
Os05g0387200	1014.2	439.051	0.432903	0.0114925	GO:0003824;GO:0008146;GO:0008270;GO:0009247;GO:0009507;GO:0009507;GO:0016036;GO:0050662;GO:0003824;GO:0009507;GO:0050662;
Os05g0361200	1368.35	587.431	0.429297	0.000733408	GO:0004325;GO:0004325;GO:0004325;GO:0004325;GO:0005739;GO:0006779;GO:0006783;GO:0006783;GO:0006783;GO:0009507;GO:0009507;GO:0009507;GO:0009536;GO:0016829;
Os05g0488900	309.587	145.802	0.470956	0.00298001	GO:0004128;GO:0004128;GO:0016020;GO:0016021;GO:0016021;GO:0016491;GO:0016491;GO:0022900;GO:0055114;GO:0055114;
Os05g0497300	11102.3	2065.68	0.186058	7.54383e-06	GO:0003677;GO:0003677;GO:0003677;GO:0003700;GO:0005634;GO:0006351;GO:0006351;GO:0006355;GO:0006355;
Os05g0535800	211.3	52.0213	0.246197	5.42436e-06	GO:0003676;GO:0005840;
Os05g0231700	397.378	197.738	0.497608	0.00312163	GO:0005773;GO:0005774;GO:0005887;GO:0006833;GO:0009705;GO:0015250;GO:0015267;GO:0016020;GO:0016020;GO:0016021;GO:0016021;GO:0034220;GO:0042807;GO:0055085;
Os05g0113900	6767.79	2477.91	0.366133	3.36893e-06	GO:0000786;GO:0000786;GO:0000790;GO:0003677;GO:0003677;GO:0003677;GO:0003677;GO:0005634;GO:0005634;GO:0005694;GO:0006342;GO:0046982;
Os05g0430800	758.376	317.638	0.41884	0.00015243	GO:0004044;GO:0004044;GO:0006164;GO:0006189;GO:0009113;GO:0009116;GO:0016740;GO:0016757;GO:0046872;GO:0046872;GO:0051536;
Os05g0460600	56.5572	7.56136	0.133694	1.14864e-05	GO:0000166;GO:0003935;GO:0003935;GO:0005525;GO:0005737;GO:0005737;GO:0008686;GO:0008686;GO:0009231;GO:0009231;GO:0009231;GO:0009507;GO:0009507;GO:0009507;GO:0009536;GO:0016829;GO:0046872;GO:0046872;
Os05g0489800	285.946	116.996	0.409156	0.000508165	GO:0000786;GO:0000786;GO:0003677;GO:0003677;GO:0005634;GO:0005634;GO:0005694;GO:0006334;GO:0031492;GO:0046982;
Os05g0567300	504.114	129.267	0.256424	1.20077e-07	GO:0000166;GO:0003723;GO:0003723;GO:0005525;GO:0005525;GO:0005622;GO:0006364;GO:0009507;GO:0009536;GO:0042254;GO:0042644;
Os05g0430400	660.058	165.936	0.251396	0.00043042	GO:0003924;GO:0005525;GO:0042254;GO:0042254;
Os05g0455700	489.845	227.993	0.46544	0.00142012	GO:0004845;GO:0004849;GO:0005829;GO:0005829;GO:0006206;GO:0006222;GO:0006223;GO:0009116;GO:0009507;GO:0009507;GO:0009570;GO:0016740;GO:0016757;GO:0043097;GO:0004845;GO:0004849;GO:0005829;GO:0005829;GO:0006206;GO:0006222;GO:0006223;GO:0009116;GO:0009507;GO:0009507;GO:0009570;GO:0016740;GO:0016757;GO:0043097;
Os05g0103200	3847.72	1346.35	0.349909	1.53201e-06	GO:0000413;GO:0003755;GO:0003755;GO:0003755;GO:0003755;GO:0006457;GO:0009507;GO:0009533;GO:0009534;GO:0009535;GO:0009579;GO:0010275;GO:0016020;GO:0016021;GO:0016853;GO:0031977;GO:0043424;GO:0000413;GO:0003755;GO:0003755;GO:0003755;GO:0006457;GO:0016853;
Os05g0433100	21.0148	3.46664	0.164962	0.00827168	GO:0004672;GO:0004674;GO:0005524;GO:0005524;GO:0005634;GO:0005737;GO:0006468;GO:0006468;GO:0035556;
Os05g0476200	2433.37	889.043	0.365355	5.09357e-06	GO:0000166;GO:0000347;GO:0003677;GO:0003677;GO:0003677;GO:0004386;GO:0005524;GO:0005524;GO:0005524;GO:0005634;GO:0006260;GO:0006260;GO:0006270;GO:0007049;GO:0016787;GO:0042555;GO:0000166;GO:0003677;GO:0003677;GO:0003677;GO:0004386;GO:0005524;GO:0005524;GO:0005524;GO:0005634;GO:0006260;GO:0006260;GO:0006270;GO:0007049;GO:0016787;GO:0042555;
Os05g0279300	203.501	91.8453	0.451326	0.00377046	GO:0001522;GO:0003723;GO:0003723;GO:0008033;GO:0009451;GO:0009982;GO:0009982;GO:0016853;GO:0031119;
Os05g0365600	22.7669	4.50664	0.197947	0.010519	GO:0004553;GO:0005975;GO:0008152;GO:0008422;GO:0008422;GO:0016787;GO:0016798;GO:0102483;GO:1901657;
Os05g0343400	6947.44	3381.25	0.48669	0.00128826	GO:0003677;GO:0003700;GO:0005634;GO:0006351;GO:0006351;GO:0006355;GO:0006355;GO:0043565;
Os05g0569800	52.9287	17.6598	0.333653	0.00822543	GO:0000445;GO:0000445;GO:0000781;GO:0006397;GO:0006397;GO:0006406;
Os05g0119600	158.088	61.8622	0.391315	0.000972476	GO:0000775;GO:0000785;GO:0003689;GO:0005654;GO:0006275;GO:0007064;GO:0031390;GO:0031390;GO:0034088;
Os05g0409400	698.01	229.922	0.329396	2.57892e-06	GO:0000226;GO:0000910;GO:0008017;
Os05g0404000	308.308	78.3294	0.254062	6.135e-05	GO:0003690;GO:0003727;GO:0006351;GO:0006353;GO:0006355;GO:0006355;GO:0008380;GO:0008380;GO:0009507;GO:0009507;GO:0009507;GO:0009536;GO:0009536;GO:0009570;GO:0009570;GO:0009658;GO:0009658;GO:0009793;GO:0019843;GO:0019843;GO:0032502;GO:0032502;GO:0042255;GO:0042793;GO:0042794;
Os05g0497150	710.341	320.694	0.451465	0.000571015	GO:0003682;GO:0005524;GO:0005634;GO:0005694;GO:0007064;GO:0008278;GO:0046982;GO:0051276;
Os05g0243100	67.5309	21.6771	0.320995	0.00203067	GO:0003735;GO:0003735;GO:0005840;GO:0005840;GO:0006412;GO:0006412;
Os05g0582600	227.19	89.5278	0.394066	0.000412205	GO:0004180;GO:0004185;GO:0004185;GO:0004185;GO:0006508;GO:0006508;GO:0008233;GO:0016787;GO:0051603;
Os05g0102600	1110.93	447.789	0.403077	6.46625e-05	GO:0005634;GO:0005720;GO:0010216;GO:0016567;GO:0046872;GO:0046872;GO:0046872;GO:0061630;GO:0090308;
Os05g0458500	18.9586	3.22958	0.170349	0.023694	GO:0005507;GO:0005507;GO:0005576;GO:0016491;GO:0016491;GO:0046274;GO:0046274;GO:0046872;GO:0048046;GO:0048046;GO:0052716;GO:0052716;GO:0055114;GO:0055114;
Os05g0210500	269.508	119.625	0.443865	0.00170797	-
Os05g0512000	469.101	212.152	0.452252	0.000872309	GO:0000724;GO:0000724;GO:0004842;GO:0004842;GO:0005634;GO:0005886;GO:0005886;GO:0006281;GO:0006281;GO:0006310;GO:0006974;GO:0010332;GO:0016567;GO:0031436;GO:0035066;GO:0035067;GO:0042127;GO:0045717;GO:0045944;GO:0070531;GO:0071158;GO:0071480;
Os05g0404200	639.716	295.493	0.461913	0.000911969	GO:0006979;GO:0009507;GO:0009507;GO:0009536;GO:0016491;GO:0016671;GO:0030091;GO:0033743;GO:0033743;GO:0046872;GO:0046872;GO:0055114;GO:0055114;GO:0006979;GO:0016671;GO:0030091;GO:0033743;GO:0055114;
Os05g0568300	25.2157	1.38666	0.0549918	0.00181449	GO:0003735;GO:0003735;GO:0005347;GO:0005622;GO:0005743;GO:0005743;GO:0005840;GO:0005840;GO:0005840;GO:0006412;GO:0006412;GO:0006839;GO:0009507;GO:0009536;GO:0015217;GO:0015866;GO:0015867;GO:0016021;GO:0016021;GO:0030529;
Os05g0551000	797.607	325.295	0.407838	0.00484136	GO:0008270;
Os05g0476350	50.3929	14.5864	0.289453	0.00351098	GO:0000166;GO:0004672;GO:0004674;GO:0004674;GO:0005524;GO:0005524;GO:0005524;GO:0005622;GO:0006468;GO:0007165;GO:0016301;GO:0016310;GO:0016740;GO:0018105;GO:0018107;GO:0035556;
Os05g0548900	2507.05	570.288	0.227474	0.0043846	GO:0000234;GO:0000234;GO:0005737;GO:0006656;GO:0008152;GO:0008168;GO:0008168;GO:0008757;GO:0016740;GO:0032259;GO:0032259;GO:0032259;
Os05g0474800	572.305	215.761	0.377003	3.10902e-05	GO:0003677;GO:0003700;GO:0005634;GO:0006351;GO:0006351;GO:0006355;GO:0006355;GO:0043565;
Os05g0243200	501.767	243.958	0.486198	0.00264383	GO:0003729;GO:0003729;GO:0003735;GO:0003735;GO:0003735;GO:0005840;GO:0005840;GO:0005840;GO:0006412;GO:0006412;GO:0006412;GO:0003735;GO:0003735;GO:0005840;GO:0005840;GO:0006412;GO:0006412;
Os05g0399400	439.259	1.03999	0.00236761	0.000110349	GO:0000272;GO:0004568;GO:0004568;GO:0005975;GO:0005975;GO:0006032;GO:0006032;GO:0006952;GO:0008061;GO:0008061;GO:0008152;GO:0016787;GO:0016798;GO:0016998;
Os05g0443800	1301.78	562.804	0.432336	0.000515423	GO:0003924;GO:0003924;GO:0005525;GO:0005525;GO:0005737;GO:0009507;GO:0009507;GO:0010020;
Os05g0358200	586.228	289.54	0.493903	0.00254729	GO:0003896;GO:0003899;GO:0006260;GO:0006269;GO:0006269;GO:0016740;
Os06g0336500	5.71452	0	0	0.0397041	GO:0000139;GO:0005794;GO:0005794;GO:0009846;GO:0016020;GO:0016020;GO:0016021;GO:0016021;GO:0016740;GO:0016757;GO:0016760;GO:0030244;GO:0051753;GO:0071555;GO:0071669;GO:0097502;
Os06g0664200	174.105	49.4528	0.28404	2.15493e-05	GO:0005829;GO:0005829;GO:0005975;GO:0005975;GO:0005986;GO:0006000;GO:0006002;GO:0006094;GO:0009507;GO:0009570;GO:0009570;GO:0016311;GO:0016787;GO:0016791;GO:0030388;GO:0042132;GO:0042132;
Os06g0101100	266.292	86.9281	0.326439	2.56035e-05	GO:0046872;
Os06g0255400	5825.1	1050.45	0.180333	0.00862321	GO:0005634;GO:0005737;GO:0005737;GO:0016787;GO:0016818;
Os06g0101600	4581.6	1027.68	0.224306	0.019642	GO:0005507;GO:0005507;GO:0009055;GO:0009055;GO:0009507;GO:0009535;GO:0009535;GO:0009536;GO:0009579;GO:0016020;GO:0022900;GO:0046872;GO:0055114;GO:0055114;
Os06g0656000	478.419	154.695	0.323346	0.00891636	GO:0005886;GO:0016020;GO:0016021;GO:0016614;GO:0016829;GO:0050660;GO:0055114;
Os06g0262800	129.496	24.139	0.186407	0.000199514	GO:0003824;GO:0006633;GO:0006633;GO:0006633;GO:0008152;GO:0016020;GO:0016020;GO:0016021;GO:0016021;GO:0016740;GO:0016746;GO:0016747;
Os06g0647100	633.582	172.35	0.272024	0.00136566	GO:0003735;GO:0003735;GO:0003735;GO:0005622;GO:0005840;GO:0005840;GO:0006412;GO:0006412;GO:0009507;GO:0009507;GO:0009507;GO:0015934;GO:0015934;GO:0030529;
Os06g0564700	66.8955	22.7967	0.340781	0.0434495	GO:0004124;GO:0004124;GO:0005737;GO:0005737;GO:0006535;GO:0006535;GO:0030170;
Os06g0593800	386.986	176.27	0.455494	0.0014277	GO:0008152;GO:0016740;GO:0016757;GO:0016758;GO:0043231;GO:0080043;GO:0080044;
Os06g0308000	618.095	214.927	0.347725	0.0121534	GO:0006457;GO:0009507;GO:0009570;GO:0009570;GO:0009941;GO:0009941;GO:0015031;
Os06g0655100	501.514	65.9444	0.131491	9.57795e-15	GO:0004617;GO:0004617;GO:0006564;GO:0006564;GO:0008152;GO:0008652;GO:0016491;GO:0016616;GO:0051287;GO:0051287;GO:0051287;GO:0055114;GO:0055114;
Os06g0486800	2004.53	943.649	0.470758	0.000617773	GO:0005739;GO:0005739;GO:0008152;GO:0008863;GO:0008863;GO:0016491;GO:0016616;GO:0042183;GO:0051287;GO:0051287;GO:0055114;GO:0055114;
Os06g0725900	2829.2	1254.89	0.44355	0.00216494	GO:0000166;GO:0003964;GO:0004176;GO:0004222;GO:0004672;GO:0005524;GO:0005524;GO:0005524;GO:0006278;GO:0006468;GO:0006508;GO:0006508;GO:0006508;GO:0007049;GO:0008233;GO:0008237;GO:0008237;GO:0009507;GO:0009507;GO:0009536;GO:0009579;GO:0009579;GO:0010205;GO:0010206;GO:0010304;GO:0016020;GO:0016020;GO:0016021;GO:0016021;GO:0016787;GO:0046872;GO:0046872;GO:0051301;GO:0000166;GO:0004222;GO:0005524;GO:…
Os06g0236600	70.189	24.0133	0.342123	0.00360147	GO:0005634;GO:0007049;GO:0051301;
Os06g0547100	412.17	22.8598	0.0554621	1.48417e-05	GO:0004601;GO:0004601;GO:0005576;GO:0006979;GO:0006979;GO:0016491;GO:0020037;GO:0020037;GO:0020037;GO:0042744;GO:0042744;GO:0046872;GO:0046872;GO:0055114;GO:0055114;GO:0098869;
Os06g0521400	25.1096	2.66456	0.106117	0.000929905	GO:0004601;GO:0004601;GO:0005576;GO:0006979;GO:0006979;GO:0016491;GO:0020037;GO:0020037;GO:0020037;GO:0042744;GO:0042744;GO:0046872;GO:0046872;GO:0055114;GO:0055114;GO:0098869;
Os06g0308300	1295.74	556.828	0.429738	0.000169012	GO:0000226;GO:0000910;GO:0008017;GO:0000226;GO:0000910;GO:0008017;GO:0000226;GO:0000910;GO:0008017;
Os06g0679100	79.0298	27.8092	0.351882	0.00278123	-
Os06g0683200	1404.49	278.383	0.19821	2.63674e-05	GO:0003735;GO:0003735;GO:0005622;GO:0005840;GO:0005840;GO:0005840;GO:0006412;GO:0006412;GO:0006412;GO:0009570;GO:0009941;GO:0030529;
Os06g0179000	241.524	108.836	0.450623	0.0396668	GO:0004566;GO:0008152;GO:0009505;GO:0016020;GO:0016020;GO:0016787;GO:0016798;GO:0016798;
Os06g0299200	12.7259	1.38666	0.108963	0.0180917	GO:0016020;GO:0016021;GO:0016021;GO:0016491;GO:0016491;GO:0055114;
Os06g0526800	299.123	94.8453	0.317077	1.2901e-05	GO:0003824;GO:0004721;GO:0004722;GO:0006470;GO:0016787;GO:0043169;GO:0046872;GO:0046872;
Os06g0526100	90.1768	12.4799	0.138394	6.18731e-07	GO:0005634;GO:0046983;GO:0046983;
Os06g0132400	824.032	157.029	0.190562	0.000133152	GO:0008168;GO:0015995;GO:0016740;GO:0032259;GO:0032259;GO:0046406;
Os06g0235800	17.5703	1.64632	0.0936988	0.00440526	GO:0000349;GO:0000974;GO:0005634;GO:0006396;GO:0006397;GO:0071010;GO:0071012;GO:0071013;GO:0071014;
Os06g0130100	5962.18	1281.56	0.214949	0.00428793	GO:0000166;GO:0004672;GO:0004674;GO:0005524;GO:0005524;GO:0005524;GO:0006468;GO:0016020;GO:0016021;GO:0016021;GO:0016301;GO:0016310;GO:0016740;GO:0000166;GO:0004672;GO:0004674;GO:0005524;GO:0005524;GO:0005524;GO:0006468;GO:0016020;GO:0016021;GO:0016021;GO:0016301;GO:0016310;GO:0016740;GO:0000166;GO:0004672;GO:0004674;GO:0005524;GO:0005524;GO:0005524;GO:0006468;GO:0016020;GO:0016021;GO:0016021;
Os06g0726200	834.181	170.229	0.204067	0.000121201	GO:0000272;GO:0004568;GO:0004568;GO:0005975;GO:0005975;GO:0006032;GO:0006032;GO:0006952;GO:0008061;GO:0008061;GO:0008152;GO:0016787;GO:0016798;GO:0016998;GO:0050832;
Os06g0196300	1126.4	229.558	0.203799	0.000130532	GO:0004601;GO:0009507;GO:0009536;GO:0009543;GO:0009579;GO:0016209;GO:0016209;GO:0016491;GO:0016491;GO:0045454;GO:0051920;GO:0055114;GO:0055114;GO:0098869;GO:0004601;GO:0005623;GO:0009507;GO:0009536;GO:0009543;GO:0009579;GO:0016209;GO:0016209;GO:0016491;GO:0016491;GO:0045454;GO:0051920;GO:0055114;GO:0055114;GO:0098869;
Os06g0105100	15.7422	1.43058	0.0908756	0.00540195	GO:0004197;GO:0005773;GO:0005773;GO:0006508;GO:0006624;GO:0008233;GO:0051603;
Os06g0683400	8829.98	1785.39	0.202196	0.000142932	GO:0005509;GO:0005509;
Os06g0345200	258.223	107.445	0.416093	0.000749902	GO:0003824;GO:0006520;GO:0008483;GO:0008483;GO:0009058;GO:0016740;GO:0030170;GO:0003824;GO:0006520;GO:0008483;GO:0008483;GO:0009058;GO:0016740;GO:0030170;
Os06g0299300	451.812	76.7442	0.169858	0.00147291	-
Os06g0663800	507.68	94.2212	0.185592	1.06742e-05	GO:0000413;GO:0003755;GO:0003755;GO:0003755;GO:0005528;GO:0005737;GO:0005737;GO:0009507;GO:0009507;GO:0016853;GO:0031977;GO:0061077;
Os06g0726100	46.517	10.255	0.220458	0.00447158	GO:0000272;GO:0004568;GO:0004568;GO:0005975;GO:0005975;GO:0006032;GO:0006032;GO:0006040;GO:0006952;GO:0008061;GO:0008061;GO:0008061;GO:0008152;GO:0008843;GO:0016231;GO:0016787;GO:0016798;GO:0016998;GO:0050832;
Os06g0568600	122.319	21.4962	0.175739	4.18492e-06	GO:0004497;GO:0004497;GO:0004497;GO:0005506;GO:0005506;GO:0005783;GO:0009686;GO:0009707;GO:0009740;GO:0010241;GO:0016020;GO:0016021;GO:0016021;GO:0016491;GO:0016705;GO:0020037;GO:0020037;GO:0046872;GO:0055114;GO:0055114;
Os06g0699500	647.072	241.441	0.373128	2.83478e-05	GO:0009507;
Os06g0260500	16.2366	3.94466	0.242949	0.0459942	GO:0003824;GO:0006633;GO:0006633;GO:0006633;GO:0008152;GO:0016020;GO:0016020;GO:0016020;GO:0016021;GO:0016740;GO:0016746;GO:0016747;
Os06g0115400	1097.98	336.661	0.306618	1.09094e-06	GO:0004784;GO:0006801;GO:0019430;GO:0046872;GO:0046872;GO:0055114;GO:0004784;GO:0004784;GO:0006801;GO:0009507;GO:0009507;GO:0009536;GO:0016491;GO:0019430;GO:0046872;GO:0046872;GO:0046872;GO:0055114;GO:0055114;
Os06g0257450	1900.8	846.708	0.445449	0.000246184	GO:0009263;GO:0016020;GO:0016021;GO:0055114;GO:0055114;
Os06g0143000	829.273	329.004	0.396737	6.11475e-05	GO:0004784;GO:0004784;GO:0004784;GO:0006801;GO:0009295;GO:0009507;GO:0009507;GO:0009536;GO:0009579;GO:0009579;GO:0016020;GO:0016021;GO:0016491;GO:0019430;GO:0042644;GO:0042646;GO:0046872;GO:0046872;GO:0046872;GO:0055114;GO:0055114;GO:0055114;GO:0055114;
Os06g0265400	335.183	99.848	0.297891	0.00519322	GO:0003677;GO:0003677;GO:0003700;GO:0005634;GO:0006351;GO:0006351;GO:0006351;GO:0006355;GO:0006355;GO:0006952;GO:0043565;
Os06g0132600	223.286	92.1428	0.412667	0.000780324	GO:0000077;GO:0005634;GO:0000077;GO:0000077;GO:0003684;GO:0005634;GO:0006281;GO:0030896;
Os06g0184300	11778.1	5589.77	0.474588	0.00060248	GO:0006508;GO:0006511;GO:0008233;GO:0016579;GO:0036459;GO:0006511;GO:0016579;GO:0036459;
Os06g0245800	1027.28	305.666	0.297549	0.000736391	GO:0000049;GO:0000049;GO:0000166;GO:0000166;GO:0003676;GO:0003723;GO:0004812;GO:0004813;GO:0004813;GO:0004813;GO:0005524;GO:0005524;GO:0005524;GO:0005737;GO:0005739;GO:0005739;GO:0006400;GO:0006412;GO:0006419;GO:0006419;GO:0009507;GO:0009507;GO:0009507;GO:0009536;GO:0016597;GO:0016874;GO:0043039;GO:0046872;
Os06g0338200	152.317	74.8837	0.491632	0.0283139	GO:0005507;GO:0005507;GO:0008131;GO:0009308;GO:0009308;GO:0016491;GO:0046872;GO:0048038;GO:0048038;GO:0055114;GO:0055114;
Os06g0367100	753.409	341.363	0.453091	0.00062838	GO:0003824;GO:0003844;GO:0004553;GO:0005975;GO:0005975;GO:0005978;GO:0009507;GO:0009507;GO:0009536;GO:0009791;GO:0043169;GO:0003824;GO:0003844;GO:0005975;GO:0005978;GO:0043169;
Os06g0567200	865.714	368.315	0.425446	0.00701792	GO:0005507;GO:0005507;GO:0005576;GO:0016491;GO:0016491;GO:0016722;GO:0046872;GO:0055114;GO:0055114;
Os06g0552900	63.8673	3.53232	0.0553072	3.82495e-09	-
Os06g0256000	437.267	148.71	0.340089	1.37295e-05	GO:0000793;GO:0000796;GO:0007076;GO:0007076;
Os06g0729000	65.2406	23.3844	0.358432	0.0181409	GO:0004310;GO:0006696;GO:0009058;GO:0009507;GO:0009507;GO:0009536;GO:0010287;GO:0016117;GO:0016740;GO:0016740;GO:0016765;GO:0016767;GO:0051996;GO:0009058;GO:0016020;GO:0016021;GO:0016021;GO:0016740;GO:0016765;GO:0004310;GO:0006696;GO:0009058;GO:0016020;GO:0016021;GO:0016021;GO:0016740;GO:0016765;GO:0051996;
Os06g0548000	384.522	161.417	0.419786	0.000438744	GO:0003824;GO:0004069;GO:0004069;GO:0005739;GO:0005739;GO:0006520;GO:0008483;GO:0008483;GO:0009058;GO:0016740;GO:0030170;GO:0080130;
Os06g0564500	400.853	146.726	0.366035	0.0440532	GO:0004124;GO:0004124;GO:0005737;GO:0005737;GO:0006535;GO:0006535;GO:0016829;GO:0030170;
Os06g0196900	3363.94	1229.45	0.36548	4.78985e-06	GO:0005524;GO:0005524;GO:0005737;GO:0005759;GO:0006457;GO:0006986;GO:0009507;GO:0009507;GO:0046872;GO:0046872;GO:0046914;GO:0051082;GO:0051085;GO:0051087;GO:1901671;GO:0005524;GO:0005524;GO:0005737;GO:0005737;GO:0006457;GO:0046914;GO:1901671;GO:0005737;GO:0005737;GO:0006457;
Os06g0625700	346.1	60.0229	0.173426	9.94453e-11	GO:0000139;GO:0005794;GO:0016020;GO:0016021;GO:0016021;GO:0016740;GO:0016757;GO:0071555;
Os06g0211200	830.025	384.059	0.462708	0.0114524	GO:0003677;GO:0003677;GO:0003677;GO:0003700;GO:0005634;GO:0006351;GO:0006351;GO:0006355;GO:0006355;GO:0009738;GO:0003677;GO:0003677;GO:0003677;GO:0003700;GO:0005634;GO:0006351;GO:0006351;GO:0006355;GO:0006355;GO:0009738;
Os06g0225100	104.734	35.9564	0.343311	0.0139983	GO:0003690;GO:0003727;GO:0004672;GO:0005524;GO:0006355;GO:0006468;GO:0008380;GO:0009507;GO:0009507;GO:0009658;GO:0009658;GO:0016020;GO:0016021;GO:0019843;GO:0019843;GO:0032502;GO:0042255;
Os06g0203800	3055.1	781.954	0.25595	0.00984346	GO:0000166;GO:0004672;GO:0004674;GO:0005524;GO:0005524;GO:0005524;GO:0006468;GO:0016020;GO:0016021;GO:0016021;GO:0016301;GO:0016310;GO:0016740;
Os06g0224650	117.618	49.956	0.42473	0.00554934	GO:0003690;GO:0003727;GO:0006355;GO:0008380;GO:0009507;GO:0009507;GO:0009658;GO:0009658;GO:0019843;GO:0019843;GO:0032502;GO:0042255;
Os06g0137600	366.79	100.786	0.274778	4.44557e-07	GO:0006364;GO:0009507;GO:0009507;GO:0042254;GO:0006364;GO:0009507;
Os07g0434700	138.571	38.6906	0.279211	0.00844904	GO:0004177;GO:0006508;
Os07g0570700	600.48	167.755	0.279368	5.23281e-06	GO:0002184;GO:0005507;GO:0005507;GO:0005829;GO:0005829;GO:0006412;GO:0006412;GO:0009507;GO:0009507;GO:0009507;GO:0009507;GO:0009536;GO:0009570;GO:0009570;GO:0009579;GO:0009579;GO:0009658;GO:0009658;GO:0009793;GO:0009817;GO:0032544;GO:0032544;GO:0042742;GO:0043023;
Os07g0561500	39.4186	13.0645	0.331429	0.0267194	GO:0016491;GO:0016491;GO:0055114;
Os07g0147500	1316.26	306.371	0.232759	0.0106034	GO:0009523;GO:0009654;GO:0015979;GO:0015979;GO:0016020;GO:0016021;GO:0016021;GO:0042651;
Os07g0300900	651.026	287.785	0.442049	0.000510767	GO:0004072;GO:0008652;GO:0008652;GO:0009088;GO:0009089;GO:0009570;GO:0009570;GO:0016301;GO:0016310;GO:0016310;GO:0004072;GO:0008652;GO:0008652;GO:0009088;GO:0009089;GO:0016301;GO:0016310;GO:0016310;
Os07g0529600	3825.09	1278.35	0.3342	0.000100075	GO:0005506;GO:0005506;GO:0005739;GO:0005829;GO:0005829;GO:0005829;GO:0006950;GO:0009228;GO:0009228;GO:0009228;GO:0009507;GO:0009536;GO:0009570;GO:0009570;GO:0009579;GO:0009941;GO:0046872;GO:0052837;GO:0052837;GO:0005506;GO:0005829;GO:0009228;GO:0052837;
Os07g0229700	474.687	190.065	0.400401	0.000164759	GO:0003676;GO:0003746;GO:0005634;GO:0005634;GO:0006351;GO:0006351;GO:0006355;GO:0006414;GO:0008270;GO:0046872;
Os07g0656200	448.816	109.444	0.243851	0.000878461	GO:0004553;GO:0005975;
Os07g0510100	395.047	65.836	0.166654	1.82052e-11	GO:0004177;GO:0004177;GO:0006508;GO:0006508;GO:0008233;GO:0008235;GO:0016787;GO:0046872;GO:0046872;GO:0070006;GO:0070084;
Os07g0258400	321.662	37.1786	0.115583	5.09293e-06	GO:0005381;GO:0006811;GO:0016020;GO:0016020;GO:0016021;GO:0016021;GO:0030001;GO:0034755;GO:0046873;GO:0055072;GO:0005381;GO:0006811;GO:0016020;GO:0016020;GO:0016021;GO:0016021;GO:0030001;GO:0034755;GO:0046873;GO:0055072;GO:0016020;GO:0016020;GO:0016021;GO:0016021;GO:0030001;GO:0046873;
Os07g0141400	9917.42	2199.35	0.221767	0.00093429	GO:0005509;GO:0009523;GO:0009654;GO:0015979;GO:0015979;GO:0019898;GO:0005509;GO:0009507;GO:0009523;GO:0009536;GO:0009654;GO:0015979;GO:0015979;GO:0019898;
Os07g0231400	141.913	56.6749	0.399363	0.00198285	GO:0003333;GO:0015171;GO:0016020;GO:0016021;GO:0016021;
Os07g0693800	232.718	83.0592	0.356909	0.00270691	GO:0006629;GO:0016020;GO:0016021;GO:0016021;GO:0016717;GO:0055114;GO:0006629;GO:0016020;GO:0016021;GO:0016021;GO:0016717;GO:0055114;
Os07g0659800	408.783	121.659	0.297613	6.22932e-05	GO:0005634;GO:0006511;GO:0007275;GO:0008270;GO:0016567;GO:0046872;GO:0061630;
Os07g0689600	2242.27	586.786	0.261693	0.0163302	GO:0016740;GO:0030410;GO:0030410;GO:0030418;
Os07g0513000	3135.58	1111.83	0.354584	0.00856939	GO:0015986;GO:0015986;GO:0045261;GO:0045261;GO:0046933;GO:0046933;GO:0099132;GO:0015986;GO:0015986;GO:0045261;GO:0045261;GO:0046933;GO:0046933;GO:0099132;
Os07g0659500	1428.79	593.307	0.415251	9.06645e-05	GO:0000278;GO:0000779;GO:0000799;GO:0003682;GO:0005634;GO:0007049;GO:0007076;GO:0007076;GO:0010032;GO:0030261;GO:0030261;GO:0042393;GO:0051301;GO:0051304;
Os07g0184800	2265.08	1096.67	0.484166	0.00118986	GO:0000786;GO:0003677;GO:0003677;GO:0003677;GO:0005634;GO:0005634;GO:0005694;GO:0006334;
Os07g0182900	1474.22	675.021	0.457885	0.000426117	GO:0003677;GO:0003677;GO:0003682;GO:0003886;GO:0003886;GO:0005634;GO:0005634;GO:0008168;GO:0008168;GO:0010216;GO:0010424;GO:0016740;GO:0032259;GO:0090116;GO:0003677;GO:0003677;GO:0003682;GO:0003682;GO:0003886;GO:0003886;GO:0005634;GO:0005634;GO:0008168;GO:0008168;GO:0010216;GO:0010424;GO:0016740;GO:0032259;GO:0090116;GO:0003886;GO:0008168;GO:0008168;GO:0016740;GO:0032259;GO:0090116;GO:0003677;GO:…
Os07g0620800	385.906	98.2206	0.254519	9.65112e-08	GO:0005634;GO:0007049;GO:0051301;
Os07g0232800	293.687	83.7325	0.285108	1.07078e-05	GO:0005385;GO:0005385;GO:0005886;GO:0005886;GO:0006811;GO:0006829;GO:0016020;GO:0016020;GO:0016021;GO:0016021;GO:0030001;GO:0046873;GO:0055085;GO:0071577;GO:0071577;
Os07g0105600	467.825	39.8481	0.0851774	4.44261e-19	GO:0005509;GO:0009344;GO:0009507;GO:0009523;GO:0009534;GO:0009535;GO:0009535;GO:0009654;GO:0009767;GO:0009767;GO:0015979;GO:0019898;GO:0045156;GO:0045156;
Os07g0517300	443.351	183.356	0.41357	0.000309795	GO:0030261;
Os07g0182400	1474.46	635.333	0.430892	0.00142536	GO:0005634;GO:0005634;GO:0006351;GO:0006351;GO:0006355;GO:0006355;GO:0009733;GO:0009734;
Os07g0638400	308.669	108.944	0.352946	0.0492518	GO:0004601;GO:0005634;GO:0005737;GO:0005737;GO:0016209;GO:0016209;GO:0016491;GO:0016491;GO:0045454;GO:0051920;GO:0051920;GO:0055114;GO:0055114;GO:0098869;
Os07g0629000	371.176	63.2247	0.170336	1.84541e-06	GO:0000981;GO:0001135;GO:0003677;GO:0005634;GO:0006357;GO:0030154;GO:0043565;GO:0044212;
Os07g0178600	484.082	241.757	0.499413	0.0258459	GO:0003677;GO:0003700;GO:0005634;GO:0005634;GO:0005737;GO:0005737;GO:0006351;GO:0006351;GO:0006355;GO:0006355;GO:0043565;
Os07g0576000	600.758	291.468	0.485168	0.0205776	GO:0009507;GO:0009535;GO:0009535;GO:0009536;GO:0009579;GO:0010189;GO:0016020;GO:0016021;GO:0016021;GO:0016021;GO:0016740;GO:0016765;GO:0009536;GO:0009941;GO:0009941;GO:0010236;GO:0010355;GO:0010356;GO:0010357;GO:0016020;GO:0016021;GO:0016021;GO:0016021;GO:0016117;GO:0016765;
Os07g0154400	258.037	123.195	0.477432	0.00472292	GO:0000793;GO:0005634;GO:0006281;GO:0006281;GO:0009507;GO:0070182;
Os07g0105700	929.488	372.336	0.400582	6.96438e-05	GO:0000166;GO:0003774;GO:0003777;GO:0003777;GO:0005524;GO:0005524;GO:0005871;GO:0005874;GO:0007018;GO:0007018;GO:0008017;GO:0016887;
Os07g0556200	3723.04	1150.83	0.309109	0.0335923	GO:0005886;GO:0009496;GO:0009496;GO:0009507;GO:0009535;GO:0009535;GO:0009536;GO:0009579;GO:0009941;GO:0015979;GO:0015979;GO:0016020;GO:0016020;GO:0016021;GO:0016021;GO:0016491;GO:0016491;GO:0016679;GO:0022900;GO:0042651;GO:0045158;GO:0045158;GO:0046872;GO:0046872;GO:0051536;GO:0051537;GO:0051537;GO:0055114;GO:0055114;
Os07g0176600	161.325	45.9688	0.284944	0.00212238	GO:0000166;GO:0004672;GO:0004674;GO:0005515;GO:0005524;GO:0005524;GO:0005524;GO:0006468;GO:0016301;GO:0016310;GO:0016740;
Os07g0168000	1336.95	217.783	0.162895	7.81348e-07	GO:0000175;GO:0001522;GO:0003676;GO:0003723;GO:0003723;GO:0003723;GO:0004518;GO:0004527;GO:0004654;GO:0004654;GO:0004654;GO:0006364;GO:0006396;GO:0006397;GO:0006397;GO:0006401;GO:0006402;GO:0008033;GO:0008033;GO:0009451;GO:0009507;GO:0009507;GO:0009536;GO:0009570;GO:0009570;GO:0009982;GO:0010323;GO:0015995;GO:0016036;GO:0016120;GO:0016123;GO:0016740;GO:0016779;GO:0016787;GO:0031425;GO:0090305;GO:…
Os07g0642200	738.053	321.178	0.435169	0.0297351	-
Os07g0464600	150.889	64.4789	0.427326	0.0117449	GO:0000166;GO:0005524;GO:0005524;GO:0005524;GO:0009941;GO:0016020;GO:0016021;GO:0016021;GO:0016021;GO:0016887;GO:0042626;GO:0055085;
Os07g0596000	1263.9	630.288	0.498685	0.00177669	GO:0016020;GO:0016021;GO:0016021;GO:0016740;GO:0016746;GO:0019706;
Os07g0671500	663.917	298.209	0.449165	0.00310338	-
Os07g0129300	1597.49	8.75921	0.0054831	4.99609e-19	GO:0005576;
Os07g0489950	266.777	65.2646	0.244642	0.000543743	GO:0008152;GO:0016740;GO:0016757;GO:0016758;
Os07g0208100	46.5029	20.8781	0.448963	0.0414846	GO:0004650;GO:0005576;GO:0005975;GO:0008152;GO:0016787;GO:0016798;GO:0071555;
Os07g0224900	577.702	278.431	0.481962	0.00167591	GO:0005730;GO:0005730;GO:0006364;GO:0006364;GO:0009553;GO:0009561;GO:0009561;GO:0005730;GO:0006364;
Os07g0681600	363.69	143.234	0.393835	0.000219327	GO:0000166;GO:0000166;GO:0000724;GO:0003676;GO:0003677;GO:0003677;GO:0003824;GO:0004386;GO:0005524;GO:0005524;GO:0005524;GO:0005622;GO:0005634;GO:0005634;GO:0005694;GO:0005737;GO:0005737;GO:0006260;GO:0006281;GO:0006310;GO:0008026;GO:0009378;GO:0016787;GO:0032508;GO:0043140;GO:0043140;GO:0044237;
Os07g0508500	577.129	279.058	0.483528	0.00185685	GO:0000778;GO:0004672;GO:0004672;GO:0005524;GO:0005524;GO:0006468;GO:0007094;GO:0007094;GO:0016020;GO:0016021;GO:0016301;GO:0016310;GO:0051754;
Os08g0541400	251.53	41.2613	0.164041	1.42697e-06	GO:0000413;GO:0003755;GO:0016020;GO:0016021;GO:0016021;GO:0016853;GO:0000413;GO:0003755;GO:0016020;GO:0016021;GO:0016021;GO:0016853;
Os08g0522400	181.276	30.9265	0.170605	9.56253e-08	GO:0000302;GO:0004130;GO:0004601;GO:0004601;GO:0004601;GO:0005829;GO:0006979;GO:0009845;GO:0010431;GO:0020037;GO:0020037;GO:0034599;GO:0042744;GO:0055114;GO:0098869;
Os08g0447900	23.1732	3.46664	0.149597	0.00846052	GO:0000902;GO:0003779;GO:0003779;GO:0007010;GO:0007163;GO:0007165;GO:0008154;GO:0008179;GO:0030864;GO:0045761;
Os08g0140300	141.508	31.6343	0.223551	0.03432	GO:0003824;GO:0006520;GO:0016829;GO:0016831;GO:0019752;GO:0030170;
Os08g0498400	2291.27	518.148	0.22614	1.43682e-09	GO:0008168;GO:0008171;GO:0008757;GO:0016740;GO:0032259;GO:0046872;GO:0046872;
Os08g0515800	710.633	216.256	0.304314	5.0208e-07	GO:0003677;GO:0003690;GO:0003727;GO:0003727;GO:0006355;GO:0008380;GO:0009507;GO:0009507;GO:0009658;GO:0009658;GO:0009658;GO:0019843;GO:0019843;GO:0032502;GO:0042255;GO:0042651;
Os08g0479300	855.238	409.863	0.479239	0.0011906	GO:0005634;GO:0007049;GO:0051301;
Os08g0205900	1389.55	568.35	0.409017	0.00535384	GO:0003824;GO:0005739;GO:0005739;GO:0008483;GO:0008483;GO:0016740;GO:0030170;GO:0034387;GO:0102351;
Os08g0347500	205.249	54.8063	0.267024	0.000170428	GO:0005509;GO:0009523;GO:0009654;GO:0015979;GO:0015979;GO:0016020;GO:0016021;GO:0019898;
Os08g0558400	2826.38	1215.86	0.430182	0.000119467	GO:0000166;GO:0003774;GO:0003777;GO:0005524;GO:0005524;GO:0005871;GO:0005874;GO:0007018;GO:0007018;GO:0008017;GO:0008574;
Os08g0526100	43.1039	8.08288	0.187521	0.0281854	GO:0003824;GO:0005975;GO:0016020;GO:0016021;GO:0016857;GO:0050662;
Os08g0560900	2640.23	833.971	0.31587	0.0280452	GO:0009522;GO:0009538;GO:0015979;GO:0015979;GO:0009522;GO:0009538;GO:0015979;GO:0015979;GO:0009522;GO:0009538;GO:0015979;GO:0015979;
Os08g0562100	1060.59	341.172	0.321682	0.000602648	GO:0003824;GO:0005739;GO:0005739;GO:0005975;GO:0006099;GO:0006107;GO:0006108;GO:0006108;GO:0006734;GO:0009507;GO:0009507;GO:0009570;GO:0009579;GO:0009941;GO:0016491;GO:0016615;GO:0016616;GO:0030060;GO:0046554;GO:0055114;GO:0003824;GO:0005739;GO:0005739;GO:0005975;GO:0006099;GO:0006107;GO:0006108;GO:0006108;GO:0006734;GO:0009507;GO:0009507;GO:0009570;GO:0009579;GO:0009941;GO:0016491;GO:0016615;GO:…
Os08g0427700	3772.16	1628.11	0.431613	8.94768e-05	GO:0000786;GO:0000786;GO:0000790;GO:0003677;GO:0003677;GO:0003677;GO:0003677;GO:0005634;GO:0005634;GO:0005694;GO:0006342;GO:0046982;
Os08g0557200	31.0062	1.88685	0.0608541	0.000165165	GO:0016787;
Os08g0254500	408.099	124.003	0.303856	0.000844025	GO:0009507;GO:0009535;GO:0009535;GO:0009536;GO:0009579;GO:0015031;GO:0015031;GO:0016020;GO:0016020;GO:0016021;GO:0016021;GO:0009507;GO:0009535;GO:0009535;GO:0009536;GO:0009579;GO:0015031;GO:0015031;GO:0016020;GO:0016020;GO:0016021;GO:0016021;GO:0015031;GO:0016020;GO:0016020;
Os08g0545200	31.3332	8.53915	0.272528	0.0115519	GO:0008270;GO:0016491;GO:0016491;GO:0046872;GO:0055114;GO:0008270;GO:0016491;GO:0016491;GO:0046872;GO:0055114;
Os08g0227400	7.84631	0	0	0.0109383	-
Os08g0505300	1705.95	788.036	0.461933	0.0209165	GO:0002181;GO:0002181;GO:0003735;GO:0003735;GO:0003735;GO:0005840;GO:0006412;GO:0022625;GO:0022625;
Os08g0502700	2916.98	581.122	0.199221	0.00203834	GO:0003824;GO:0008483;GO:0016740;GO:0003824;GO:0004760;GO:0005777;GO:0005886;GO:0008453;GO:0008483;GO:0009570;GO:0016740;GO:0019265;
Os08g0506500	234.234	101.464	0.433176	0.00133432	GO:0001510;GO:0003723;GO:0003723;GO:0006396;GO:0006995;GO:0008168;GO:0008168;GO:0008173;GO:0032259;
Os08g0561700	2568.41	1175.7	0.457755	0.000369965	GO:0004784;GO:0004784;GO:0004784;GO:0005507;GO:0005507;GO:0005615;GO:0005737;GO:0005737;GO:0006801;GO:0008270;GO:0009507;GO:0009536;GO:0009570;GO:0009579;GO:0016209;GO:0016491;GO:0019430;GO:0046872;GO:0046872;GO:0055114;GO:0055114;GO:0098869;
Os08g0562500	5520.11	1596.97	0.289301	0.00961552	GO:0016020;GO:0016021;GO:0016021;GO:0016747;GO:0005737;GO:0005737;GO:0010090;GO:0010143;GO:0016747;GO:0051179;GO:0090626;
Os08g0532200	2166.36	945.394	0.436398	0.000153344	GO:0003824;GO:0006779;GO:0006782;GO:0008483;GO:0009507;GO:0009507;GO:0009536;GO:0015995;GO:0016853;GO:0030170;GO:0033014;GO:0042286;GO:0042286;GO:0003824;GO:0006779;GO:0006782;GO:0008483;GO:0009507;GO:0009507;GO:0009536;GO:0015995;GO:0016853;GO:0030170;GO:0033014;GO:0042286;GO:0042286;
Os08g0104600	6607.51	2142.01	0.324178	0.0355777	GO:0009055;GO:0009055;GO:0009507;GO:0009507;GO:0009536;GO:0022900;GO:0022900;GO:0046872;GO:0046872;GO:0051536;GO:0051536;GO:0051537;GO:0051537;GO:0055114;
Os08g0442200	17.5088	1.45233	0.0829489	0.00235051	GO:0005783;GO:0009058;GO:0016020;GO:0016020;GO:0016788;GO:0016844;GO:0009058;GO:0016844;
Os08g0487800	2519	1202.97	0.477561	0.000761114	GO:0005524;GO:0005524;GO:0006457;GO:0006950;GO:0051082;
Os08g0130400	136.887	32.3324	0.236198	0.000742434	GO:0003824;GO:0008152;
Os08g0414700	300.676	83.3779	0.277301	0.00782974	GO:0003824;GO:0005737;GO:0005737;GO:0005992;GO:0005992;GO:0016311;GO:0016791;GO:0070413;
Os08g0266700	226.163	85.9998	0.380255	0.000387933	GO:0000228;GO:0000798;GO:0003682;GO:0006302;GO:0007062;
Os08g0342400	2055.48	912.717	0.444041	0.000249141	GO:0004072;GO:0004072;GO:0004412;GO:0004412;GO:0006520;GO:0008652;GO:0009067;GO:0009067;GO:0009090;GO:0009570;GO:0009570;GO:0016301;GO:0016310;GO:0016310;GO:0016491;GO:0050661;GO:0055114;GO:0004072;GO:0004412;GO:0006520;GO:0008652;GO:0009067;GO:0016310;GO:0016491;GO:0050661;GO:0055114;GO:0004072;GO:0004412;GO:0006520;GO:0008652;GO:0009067;GO:0016301;GO:0016310;GO:0016491;GO:0050661;GO:0055114;
Os08g0520900	647.239	265.967	0.410925	0.0436137	GO:0003824;GO:0004553;GO:0005515;GO:0005975;GO:0005975;GO:0005977;GO:0005983;GO:0008152;GO:0009507;GO:0009507;GO:0009536;GO:0010021;GO:0010021;GO:0010368;GO:0016787;GO:0016798;GO:0019156;GO:0019156;GO:0019252;GO:0043033;
Os08g0468100	3208.83	293.155	0.0913588	4.34445e-10	GO:0005829;GO:0005829;GO:0006809;GO:0006809;GO:0009703;GO:0009703;GO:0016491;GO:0016491;GO:0020037;GO:0020037;GO:0030151;GO:0042128;GO:0042128;GO:0042128;GO:0043546;GO:0046872;GO:0050464;GO:0055114;GO:0055114;GO:0016491;GO:0016491;GO:0016491;GO:0020037;GO:0020037;GO:0030151;GO:0042128;GO:0046872;GO:0055114;GO:0055114;GO:0004128;GO:0016491;GO:0016491;GO:0016491;GO:0020037;GO:0020037;GO:0030151;GO:…
Os08g0566700	26.527	2.79549	0.105383	0.000532122	GO:0000145;GO:0000145;GO:0001927;GO:0006887;GO:0051601;
Os08g0490900	12855.9	4043.05	0.314489	0.00150237	GO:0000786;GO:0000786;GO:0003677;GO:0003677;GO:0003677;GO:0005634;GO:0005694;GO:0046982;
Os08g0512600	2828.21	1370.01	0.484409	0.00188782	GO:0000082;GO:0000166;GO:0000307;GO:0004672;GO:0004674;GO:0004693;GO:0004693;GO:0005524;GO:0005524;GO:0005524;GO:0005634;GO:0005634;GO:0005737;GO:0005737;GO:0005737;GO:0005819;GO:0005856;GO:0006468;GO:0006468;GO:0007049;GO:0007165;GO:0007275;GO:0008284;GO:0008353;GO:0009524;GO:0010033;GO:0010389;GO:0010468;GO:0016301;GO:0016310;GO:0016740;GO:0030332;GO:0051301;
Os08g0241600	874.013	428.618	0.490402	0.00185552	GO:0003824;GO:0005975;GO:0016853;GO:0016853;GO:0030246;GO:0030246;GO:0047938;
Os08g0563400	65.7907	25.3829	0.385814	0.0145573	-
Os08g0508500	292.57	7.8245	0.026744	8.891e-12	GO:0016740;
Os08g0538700	892.864	333.566	0.373591	1.9369e-05	GO:0003677;GO:0005634;GO:0005634;GO:0005829;GO:0006351;GO:0006351;GO:0006351;GO:0006355;GO:0006357;GO:0007049;GO:0007049;GO:0009553;GO:0051726;GO:0003677;GO:0005634;GO:0005634;GO:0005829;GO:0006351;GO:0006351;GO:0006351;GO:0006355;GO:0006357;GO:0007049;GO:0007049;GO:0009553;GO:0051726;
Os08g0140500	299.353	46.5226	0.155411	1.3175e-07	GO:0003824;GO:0006520;GO:0016829;GO:0016831;GO:0019752;GO:0030170;
Os08g0280100	35.6824	12.0715	0.338304	0.0358175	GO:0003993;GO:0003993;GO:0016020;GO:0016021;GO:0016021;GO:0016311;GO:0016787;GO:0016787;GO:0046872;GO:0046872;GO:0003993;GO:0003993;GO:0016020;GO:0016021;GO:0016021;GO:0016311;GO:0016787;GO:0016787;GO:0046872;GO:0046872;
Os08g0326600	1953.58	925.325	0.473657	0.000698813	GO:0000166;GO:0003921;GO:0003922;GO:0003922;GO:0004252;GO:0005524;GO:0005524;GO:0005524;GO:0005829;GO:0005829;GO:0006164;GO:0006164;GO:0006177;GO:0006177;GO:0006177;GO:0006508;GO:0016462;GO:0016787;
Os08g0277200	72.4973	7.3243	0.101029	0.0369586	GO:0003824;GO:0050662;
Os09g0279500	1140.26	224.667	0.197031	5.75416e-07	GO:0003676;GO:0003723;GO:0003723;GO:0003676;GO:0003723;GO:0003723;GO:0005840;GO:0005840;GO:0003676;GO:0003723;GO:0003723;GO:0005840;GO:0005840;
Os09g0455200	83.1751	33.2723	0.400027	0.00643727	GO:0003677;GO:0003700;GO:0005634;GO:0005634;GO:0005737;GO:0005737;GO:0006351;GO:0006351;GO:0006355;GO:0006355;GO:0043565;
Os09g0401000	45.6098	3.48882	0.0764928	1.61274e-06	GO:0000981;GO:0001135;GO:0003677;GO:0005634;GO:0006357;GO:0030154;GO:0043565;GO:0044212;
Os09g0294000	1280.04	172.346	0.134642	9.47871e-17	GO:0004072;GO:0004072;GO:0004412;GO:0004412;GO:0006520;GO:0008652;GO:0009067;GO:0009067;GO:0009090;GO:0009570;GO:0009570;GO:0016301;GO:0016310;GO:0016310;GO:0016491;GO:0050661;GO:0055114;GO:0004072;GO:0006520;GO:0008652;GO:0016310;GO:0016491;GO:0016491;GO:0050661;GO:0055114;
Os09g0537700	1737.51	2.62368	0.00151002	0.029711	GO:0003723;GO:0003723;GO:0003723;GO:0033897;GO:0090502;
Os09g0547500	252.639	64.3407	0.254675	0.000698684	GO:0005634;GO:0005829;GO:0009691;GO:0016787;
Os09g0270900	106.689	51.9916	0.487318	0.0236519	GO:0005739;GO:0009570;GO:0043085;GO:0005739;GO:0005739;GO:0008047;GO:0009507;GO:0009570;GO:0009570;GO:0043085;
Os09g0491100	25.5471	5.46268	0.213827	0.00762224	GO:0004553;GO:0005975;GO:0008152;GO:0008422;GO:0008422;GO:0016787;GO:0016798;GO:0102483;GO:1901657;GO:0004553;GO:0005975;GO:0004553;GO:0005975;
Os09g0255400	100.879	20.9138	0.207316	0.00258439	GO:0003824;GO:0004425;GO:0004425;GO:0006568;GO:0008152;GO:0003824;GO:0004425;GO:0004425;GO:0006568;GO:0008152;
Os09g0480400	562.779	198.35	0.352447	0.000351251	GO:0000139;GO:0005794;GO:0016740;GO:0016757;GO:0016757;GO:0045489;GO:0047262;GO:0071555;
Os09g0506000	85.3903	23.7319	0.277923	0.000291734	GO:0003993;GO:0003993;GO:0016311;GO:0016787;GO:0016787;GO:0046872;GO:0046872;GO:0003993;GO:0003993;GO:0016311;GO:0016787;GO:0016787;GO:0046872;GO:0046872;GO:0003993;GO:0003993;GO:0016311;GO:0016787;GO:0016787;GO:0046872;GO:0046872;
Os09g0540600	766.585	329.647	0.43002	0.000349582	GO:0005634;
Os09g0439000	265.555	109.84	0.413626	0.000797863	GO:0000166;GO:0000784;GO:0003677;GO:0003684;GO:0003909;GO:0003910;GO:0003910;GO:0005524;GO:0005524;GO:0006260;GO:0006281;GO:0006281;GO:0006303;GO:0006310;GO:0006310;GO:0006974;GO:0016874;GO:0031848;GO:0035312;GO:0036297;GO:0051103;GO:0071897;GO:0090305;
Os09g0439500	320.023	38.3523	0.119842	0.000677771	GO:0009416;GO:0009507;GO:0009507;GO:0009522;GO:0009522;GO:0009523;GO:0009523;GO:0009535;GO:0009535;GO:0009535;GO:0009536;GO:0009579;GO:0009637;GO:0009765;GO:0009768;GO:0009768;GO:0009941;GO:0009941;GO:0010114;GO:0010218;GO:0010287;GO:0010287;GO:0015979;GO:0016020;GO:0016020;GO:0016021;GO:0016021;GO:0016168;GO:0016168;GO:0016168;GO:0018298;GO:0018298;GO:0031409;
Os09g0474300	3799.4	1473.56	0.38784	1.51658e-05	GO:0005524;GO:0005524;GO:0006457;GO:0006950;GO:0051082;
Os09g0369400	1931.4	855.013	0.442692	0.00604735	GO:0003824;GO:0004805;GO:0005992;GO:0005992;GO:0016311;GO:0016787;
Os09g0548700	497.073	126.98	0.255455	0.000274527	GO:0004497;GO:0004497;GO:0004499;GO:0016491;GO:0050660;GO:0050661;GO:0055114;GO:0055114;GO:0055114;
Os09g0479400	61.6014	13.8674	0.225115	0.000799739	GO:0005737;GO:0005737;GO:0070042;GO:0070475;
Os09g0374900	29.3455	2.07999	0.0708793	0.00108715	GO:0003676;GO:0003723;GO:0005783;GO:0009058;GO:0016020;GO:0016788;GO:0016844;
Os09g0538000	687.018	1.03999	0.00151378	5.35262e-05	GO:0003723;GO:0003723;GO:0033897;GO:0090502;GO:0003723;GO:0003723;GO:0033897;GO:0090502;
Os09g0361500	488.465	198.016	0.405384	0.000548188	GO:0008909;GO:0009058;
Os09g0347800	476.003	214.167	0.449928	0.000801566	GO:0000781;GO:0000790;GO:0004402;GO:0004402;GO:0005634;GO:0005634;GO:0005634;GO:0005737;GO:0005829;GO:0005829;GO:0006325;GO:0006348;GO:0010485;GO:0010485;GO:0016573;GO:0016740;GO:0016746;GO:0042393;GO:0043967;
Os09g0464400	347.925	116.032	0.333498	1.79893e-05	GO:0006508;GO:0006511;GO:0008233;GO:0016579;GO:0036459;
Os09g0477900	389.409	128.204	0.329226	9.25915e-06	GO:0001510;GO:0003723;GO:0003723;GO:0003723;GO:0006355;GO:0006364;GO:0008168;GO:0008168;GO:0008173;GO:0008649;GO:0008757;GO:0016740;GO:0031167;GO:0032259;
Os09g0520800	131.522	39.3291	0.299031	0.00132491	GO:0004560;GO:0005773;GO:0005773;GO:0005975;
Os09g0241100	219.997	101.069	0.45941	0.00342671	GO:0005634;GO:0061087;
Os09g0530200	336.7	141.346	0.419798	0.0405428	GO:0000272;GO:0003824;GO:0004553;GO:0005576;GO:0005975;GO:0005975;GO:0008152;GO:0008810;GO:0016787;GO:0016798;GO:0030245;GO:0071555;
Os09g0489200	531.666	109.191	0.205376	1.5448e-10	-
Os09g0345700	87.9064	41.0502	0.466976	0.0213492	GO:0000166;GO:0003951;GO:0005524;GO:0005524;GO:0005737;GO:0005737;GO:0006741;GO:0008152;GO:0016301;GO:0016310;GO:0016310;GO:0016740;GO:0019674;GO:0042736;GO:0043531;
Os09g0363900	1970.16	415.036	0.21066	0.000390276	GO:0016614;GO:0050660;GO:0055114;
Os09g0407600	268.015	133.31	0.497397	0.0055048	GO:0000166;GO:0000404;GO:0003677;GO:0003684;GO:0005524;GO:0005524;GO:0006281;GO:0006298;GO:0006298;GO:0006974;GO:0008094;GO:0030983;GO:0032300;GO:0043570;
Os09g0482100	22249.7	8275.79	0.37195	6.03005e-06	GO:0000166;GO:0005524;GO:0005524;GO:0005524;GO:0005737;GO:0005737;GO:0006457;GO:0006950;GO:0051082;
Os09g0277800	1005.43	307.344	0.305684	1.8543e-06	GO:0004318;GO:0006629;GO:0006631;GO:0006633;GO:0006633;GO:0009507;GO:0009507;GO:0009536;GO:0016491;GO:0055114;
Os09g0482680	499.305	174.222	0.34893	1.48559e-05	GO:0034414;GO:0042780;GO:0042781;GO:0042781;
Os10g0407100	244.604	112.546	0.460115	0.00721507	GO:0003735;GO:0003735;GO:0003735;GO:0005743;GO:0005743;GO:0005762;GO:0005762;GO:0005840;GO:0006412;GO:0006412;GO:0015934;GO:0003735;GO:0003735;GO:0003735;GO:0005743;GO:0005743;GO:0005762;GO:0005762;GO:0005840;GO:0006412;GO:0006412;GO:0015934;
Os10g0195600	396.26	94.2561	0.237864	0.0138757	GO:0006952;GO:0016740;GO:0016746;GO:0016747;
Os10g0516100	2408.15	282.57	0.117339	1.6824e-10	GO:0005737;GO:0005739;GO:0005739;GO:0005960;GO:0019464;GO:0005737;GO:0005739;GO:0005739;GO:0005960;GO:0019464;
Os10g0339290	94.6848	33.2727	0.351405	0.00168385	GO:0003824;GO:0004560;GO:0003824;GO:0004560;
Os10g0461100	692.011	106.995	0.154615	0.000164702	GO:0005509;GO:0009523;GO:0009654;GO:0015979;GO:0015979;GO:0016020;GO:0016021;GO:0016021;GO:0019898;GO:0005509;GO:0009523;GO:0009654;GO:0015979;GO:0015979;GO:0019898;GO:0005509;GO:0009523;GO:0009654;GO:0015979;GO:0015979;GO:0016020;GO:0016021;GO:0016021;GO:0019898;
Os10g0506200	19.1141	3.25176	0.170124	0.0109566	GO:0000166;GO:0000166;GO:0002161;GO:0004812;GO:0004812;GO:0004832;GO:0004832;GO:0005524;GO:0005524;GO:0005524;GO:0005737;GO:0005737;GO:0006412;GO:0006418;GO:0006438;GO:0006438;GO:0006450;GO:0016874;
Os10g0117800	552.327	119.243	0.215892	8.79216e-08	GO:0000166;GO:0001664;GO:0003924;GO:0003924;GO:0004871;GO:0004871;GO:0005525;GO:0005834;GO:0007165;GO:0007186;GO:0007188;GO:0019001;GO:0031683;GO:0031683;GO:0000166;GO:0003924;GO:0004871;GO:0005525;GO:0007165;GO:0007186;GO:0019001;GO:0031683;
Os10g0545600	228.518	105.201	0.460361	0.00267142	GO:0004842;GO:0005634;GO:0016567;GO:0036297;
Os10g0498900	736.234	349.263	0.474392	0.00113899	GO:0005874;GO:0008017;
Os10g0204400	133.317	3.0582	0.0229393	0.000927889	GO:0004611;GO:0004612;GO:0004612;GO:0005524;GO:0005524;GO:0005829;GO:0005829;GO:0006094;GO:0006094;GO:0016301;GO:0016310;GO:0017076;
Os10g0415200	560.279	207.419	0.370207	0.000408675	GO:0000145;GO:0000145;GO:0006887;GO:0006904;GO:0006904;GO:0000145;GO:0000145;GO:0006887;GO:0006904;GO:0006904;
Os10g0391400	101.67	25.095	0.246829	0.0274077	GO:0003714;GO:0005634;GO:0006351;GO:0006351;GO:0006355;GO:0009611;GO:0031347;GO:1903507;GO:2000022;
Os10g0153900	95.3141	43.412	0.455463	0.0149856	GO:0000166;GO:0004672;GO:0004674;GO:0004693;GO:0005524;GO:0005524;GO:0005524;GO:0005634;GO:0005737;GO:0005737;GO:0006468;GO:0016301;GO:0016310;GO:0019912;GO:1904031;
Os10g0117000	1468.09	392.955	0.267663	1.45324e-05	GO:0004553;GO:0005975;GO:0016020;GO:0016021;GO:0016021;
Os10g0563500	401.578	155.546	0.387336	0.000117131	GO:0000727;GO:0004672;GO:0004674;GO:0005524;GO:0005524;GO:0005634;GO:0005737;GO:0005737;GO:0006270;GO:0006468;GO:0006909;GO:0008360;GO:0016020;GO:0016021;GO:0016301;GO:0016310;GO:0018105;
Os10g0503200	116.652	46.2276	0.396285	0.00293451	GO:0004326;GO:0004326;GO:0004326;GO:0005524;GO:0005524;GO:0005737;GO:0005737;GO:0006730;GO:0009058;GO:0009396;GO:0016874;GO:0016874;GO:0046901;GO:0046901;GO:0004326;GO:0005524;GO:0005524;GO:0009058;GO:0009396;GO:0046901;
Os10g0517400	92.8132	41.2665	0.444618	0.0312231	GO:0004032;GO:0009443;GO:0009507;GO:0009507;GO:0016491;GO:0016491;GO:0042821;GO:0050236;GO:0055114;GO:0055114;GO:0070402;
Os10g0546600	362.698	91.43	0.252083	0.00326764	GO:0004497;GO:0005506;GO:0005506;GO:0009941;GO:0016491;GO:0016705;GO:0020037;GO:0020037;GO:0046872;GO:0055114;GO:0055114;
Os10g0399200	12.934	0	0	0.0304009	GO:0003824;GO:0016829;GO:0030170;
Os10g0389300	128.112	45.8536	0.357917	0.0295485	GO:0009507;GO:0015996;GO:0051743;GO:0051743;GO:0055114;
Os10g0437600	1174.27	540.799	0.460539	0.00113634	GO:0004373;GO:0009011;GO:0009011;GO:0009501;GO:0009507;GO:0009507;GO:0009507;GO:0009536;GO:0016740;GO:0016757;GO:0019252;GO:0019252;GO:0033201;
Os10g0133500	35.2468	8.99194	0.255114	0.0144618	GO:0016740;GO:0016747;
Os10g0472900	2925.41	655.71	0.224143	0.000828057	GO:0003824;GO:0006633;GO:0006633;GO:0006633;GO:0008152;GO:0016020;GO:0016020;GO:0016740;GO:0016746;GO:0016747;
Os10g0395150	47.1355	8.21509	0.174287	0.000191039	GO:0000166;GO:0003677;GO:0003677;GO:0003774;GO:0005524;GO:0005524;GO:0005524;GO:0005634;GO:0006351;GO:0006355;GO:0006355;GO:0016459;GO:0016459;
Os10g0392400	193.983	55.9385	0.288368	0.0015278	GO:0003714;GO:0005515;GO:0005634;GO:0006351;GO:0006351;GO:0006355;GO:0009611;GO:0031347;GO:1903507;GO:2000022;
Os10g0425700	33.3768	11.9444	0.357866	0.0320182	-
Os10g0104900	2630.66	991.624	0.376949	8.48108e-06	GO:0003677;GO:0003677;GO:0003682;GO:0003886;GO:0005634;GO:0008168;GO:0008168;GO:0010216;GO:0016740;GO:0032259;GO:0032776;GO:0090116;
Os10g0419400	217.755	91.2246	0.418932	0.0483201	GO:0005506;GO:0005634;GO:0005737;GO:0005737;GO:0006555;GO:0008652;GO:0009086;GO:0010309;GO:0010309;GO:0010309;GO:0016491;GO:0016491;GO:0019509;GO:0019509;GO:0046872;GO:0046872;GO:0051213;GO:0055114;GO:0055114;
Os10g0418100	320.842	12.9631	0.0404034	6.83505e-06	GO:0000139;GO:0000166;GO:0000166;GO:0005388;GO:0005388;GO:0005516;GO:0005524;GO:0005524;GO:0005524;GO:0005794;GO:0006811;GO:0006816;GO:0016020;GO:0016020;GO:0016021;GO:0016021;GO:0016021;GO:0016787;GO:0046872;GO:0046872;GO:0070588;GO:0099132;
Os10g0489900	568.994	206.518	0.362953	0.00395079	GO:0000076;GO:0005634;GO:0005737;GO:0005737;GO:0006260;GO:0051276;
Os10g0177400	475.091	236.586	0.49798	0.00403621	GO:0016020;GO:0016020;GO:0016020;GO:0016020;
Os10g0542900	990.868	162.353	0.163849	9.41509e-06	GO:0000272;GO:0004568;GO:0004568;GO:0005975;GO:0005975;GO:0006032;GO:0008152;GO:0016787;GO:0016798;GO:0016998;
Os10g0475100	508.688	115.746	0.227539	0.003989	GO:0005622;GO:0016020;GO:0016021;GO:0016491;GO:0016491;GO:0016614;GO:0046577;GO:0046577;GO:0050660;GO:0055114;GO:0055114;
Os11g0128400	332.528	138.911	0.417741	0.000393036	GO:0000727;GO:0003682;GO:0003688;GO:0003697;GO:0005656;GO:0006267;GO:0006270;GO:0006270;GO:0031261;GO:0031298;GO:0031938;GO:0032508;GO:0043138;GO:1900087;GO:1902977;
Os11g0522900	1049.41	355.756	0.339006	0.000178884	GO:0004180;GO:0004185;GO:0004185;GO:0004185;GO:0006508;GO:0006508;GO:0008233;GO:0016020;GO:0016021;GO:0016021;GO:0016787;GO:0051603;
Os11g0672700	96.7021	27.4847	0.28422	0.000214677	GO:0000166;GO:0000724;GO:0003676;GO:0003677;GO:0003677;GO:0004386;GO:0005524;GO:0005524;GO:0005524;GO:0005634;GO:0005634;GO:0005694;GO:0005737;GO:0005737;GO:0006310;GO:0008026;GO:0009378;GO:0016787;GO:0032508;GO:0043140;
Os11g0484300	2305.22	946.627	0.410645	5.53898e-05	GO:0000166;GO:0000347;GO:0003677;GO:0003677;GO:0003677;GO:0003678;GO:0004386;GO:0005524;GO:0005524;GO:0005524;GO:0005634;GO:0005634;GO:0005829;GO:0005829;GO:0006260;GO:0006260;GO:0006268;GO:0006270;GO:0007049;GO:0009793;GO:0010082;GO:0016787;GO:0042127;GO:0042555;GO:0046872;GO:0046872;GO:0048364;
Os11g0113700	313.394	29.3498	0.0936513	7.47894e-07	GO:0000166;GO:0004672;GO:0004674;GO:0004674;GO:0005524;GO:0005524;GO:0005524;GO:0005622;GO:0006468;GO:0007165;GO:0016301;GO:0016310;GO:0016740;GO:0018105;GO:0018107;GO:0035556;GO:0000166;GO:0004672;GO:0004674;GO:0004674;GO:0005524;GO:0005524;GO:0005524;GO:0005622;GO:0006468;GO:0007165;GO:0016301;GO:0016310;GO:0016740;GO:0018105;GO:0018107;GO:0035556;
Os11g0430000	29.5281	8.66661	0.293504	0.0213787	GO:0004180;GO:0004185;GO:0006508;GO:0016020;GO:0016021;GO:0016021;GO:0016747;GO:0019748;
Os11g0146550	17.7169	3.79241	0.214056	0.0297146	-
Os11g0703900	149050	40578.8	0.272249	2.9216e-09	GO:0000166;GO:0005524;GO:0005524;
Os11g0206400	62.9534	23.5618	0.374273	0.008598	GO:0003690;GO:0003727;GO:0006355;GO:0008380;GO:0009507;GO:0009507;GO:0009658;GO:0009658;GO:0019843;GO:0019843;GO:0032502;GO:0042255;
Os11g0106700	1108.45	543.184	0.49004	0.00125333	GO:0004322;GO:0005623;GO:0006826;GO:0006879;GO:0006879;GO:0008199;GO:0016491;GO:0046872;GO:0055114;GO:0004322;GO:0005623;GO:0006826;GO:0006879;GO:0006879;GO:0008199;GO:0016491;GO:0046872;GO:0055114;
Os11g0171300	12992.6	3376.69	0.259893	0.0140806	GO:0003824;GO:0004332;GO:0004332;GO:0004332;GO:0005737;GO:0005737;GO:0006094;GO:0006096;GO:0006096;GO:0009507;GO:0009536;GO:0010287;GO:0010287;GO:0016829;
Os11g0125900	441.139	97.4418	0.220887	0.000133797	GO:0016787;GO:0016787;
Os11g0153700	626.209	276.948	0.442261	0.000462534	GO:0003924;GO:0005525;GO:0006614;GO:0008312;GO:0048500;
Os11g0276000	84.4983	39.2108	0.464042	0.0210638	GO:0000145;GO:0000145;GO:0005546;GO:0005886;GO:0005886;GO:0006887;GO:0006887;GO:0006893;GO:0017049;GO:0051601;
Os11g0221000	412.699	112.175	0.271808	4.70271e-06	GO:0005634;GO:0005634;GO:0006351;GO:0006351;GO:0006355;GO:0006355;GO:0009734;
Os11g0180600	591.034	192.8	0.326208	2.34417e-06	GO:0003677;GO:0003677;GO:0004386;GO:0005524;GO:0005524;GO:0016747;GO:0016787;
Os11g0558300	545.883	115.662	0.21188	0.00298392	GO:0001676;GO:0003824;GO:0008152;GO:0009506;
Os11g0440200	669.198	152.874	0.228444	0.0495162	GO:0016787;GO:0016787;
Os11g0562100	121.262	13.6956	0.112942	5.09081e-07	GO:0003824;GO:0016853;GO:0016866;GO:0016866;
Os11g0602300	368.425	171.673	0.465965	0.00210933	GO:0016020;GO:0016021;GO:0016021;
Os11g0706801	27.3143	2.07999	0.0761502	0.000134711	GO:0005634;GO:0007049;GO:0051301;
Os11g0153600	766.936	248.894	0.32453	2.1526e-05	GO:0003924;GO:0005525;GO:0006614;GO:0008312;GO:0048500;
Os11g0592700	282.352	133.586	0.47312	0.00325364	GO:0005525;GO:0005737;GO:0009507;GO:0043022;
Os11g0124900	815.709	302.15	0.370414	0.0187393	GO:0000139;GO:0005794;GO:0016020;GO:0016021;GO:0016021;GO:0016740;GO:0016757;GO:0016757;GO:0045489;GO:0047262;GO:0071555;
Os11g0550800	819.879	205.679	0.250865	0.000104134	GO:0003735;GO:0003735;GO:0005840;GO:0005840;GO:0006412;GO:0006412;GO:0009507;GO:0009507;GO:0009507;GO:0019843;GO:0019843;
Os11g0213600	358.261	113.479	0.31675	6.67138e-06	GO:0004180;GO:0004185;GO:0004185;GO:0004185;GO:0006508;GO:0006508;GO:0008233;GO:0016787;GO:0051603;
Os11g0525600	4691.31	1460.32	0.311282	0.000628092	GO:0003824;GO:0004559;GO:0004559;GO:0005618;GO:0005773;GO:0005774;GO:0005975;GO:0006013;GO:0006013;GO:0006517;GO:0008152;GO:0009505;GO:0016787;GO:0016798;GO:0030246;GO:0046872;GO:0046872;GO:0048046;GO:0003824;GO:0004559;GO:0004559;GO:0005975;GO:0006013;GO:0006013;GO:0006517;GO:0008152;GO:0016787;GO:0016798;GO:0030246;GO:0046872;GO:0046872;GO:0003824;GO:0004559;GO:0005975;GO:0006013;GO:0008152;GO:…
Os11g0237700	376.195	173.038	0.459967	0.00136803	GO:0004525;GO:0006396;GO:0090501;GO:0090502;
Os11g0206600	122.882	41.2077	0.335343	0.000433438	GO:0003690;GO:0003727;GO:0006355;GO:0008380;GO:0009507;GO:0009507;GO:0009658;GO:0009658;GO:0019843;GO:0019843;GO:0032502;GO:0042255;GO:0003690;GO:0003727;GO:0006355;GO:0008380;GO:0009507;GO:0009507;GO:0009658;GO:0009658;GO:0019843;GO:0019843;GO:0032502;GO:0042255;
Os11g0116400	127.62	20.414	0.15996	5.87373e-08	GO:0003746;GO:0003746;GO:0003746;GO:0005737;GO:0005737;GO:0005737;GO:0006414;GO:0006414;GO:0043043;
Os11g0655900	27.2799	0	0	0.000557702	GO:0005623;GO:0005634;GO:0005737;GO:0005737;GO:0009055;GO:0009055;GO:0015035;GO:0022900;GO:0045454;GO:0055114;GO:0055114;
Os11g0309000	60.0615	5.87154	0.0977588	5.85502e-07	GO:0016020;GO:0016021;GO:0016021;GO:0042578;GO:0016020;GO:0016021;GO:0016021;GO:0042578;GO:0042578;
Os11g0708500	294.676	136.955	0.464764	0.0173712	GO:0003824;GO:0008152;GO:0042819;GO:0042823;
Os11g0547000	623.833	99.4301	0.159386	1.79078e-13	GO:0005634;GO:0007165;GO:0009881;GO:0016567;GO:0018298;GO:0018298;GO:0048511;GO:0050896;
Os11g0552600	369.65	166.982	0.451728	0.00133776	GO:0000166;GO:0003777;GO:0005524;GO:0005524;GO:0005874;GO:0007018;GO:0008017;
Os11g0150100	216.036	71.5975	0.331415	0.0100377	GO:0003824;GO:0008152;GO:0009507;GO:0009507;GO:0003824;GO:0008152;GO:0009507;
Os12g0169600	41.1951	5.61231	0.136237	0.0109025	GO:0003824;GO:0004332;GO:0006096;
Os12g0153600	61.1225	20.919	0.342246	0.00468482	GO:0016020;GO:0016021;
Os12g0168700	543.987	139.268	0.256013	0.00174282	GO:0003824;GO:0008152;GO:0003824;GO:0008152;GO:0003824;GO:0008152;
Os12g0210800	598.633	293.74	0.490686	0.00515051	GO:0003824;GO:0005737;GO:0005737;GO:0008152;GO:0008676;GO:0009058;GO:0003824;
Os12g0433500	1169.45	457.223	0.390972	3.35084e-05	GO:0000911;GO:0004672;GO:0005524;GO:0005524;GO:0006468;GO:0007112;GO:0009524;GO:0009558;GO:0016301;GO:0016310;GO:0019894;
Os12g0548100	483.028	217.075	0.449405	0.000834078	GO:0000779;GO:0000799;GO:0003682;GO:0007076;GO:0007076;GO:0009556;GO:0010032;GO:0010032;GO:0042393;GO:0051304;
Os12g0559200	342.672	24.7445	0.0722104	4.58143e-09	GO:0006633;GO:0016020;GO:0016021;GO:0016021;GO:0016491;GO:0016491;GO:0016702;GO:0031408;GO:0046872;GO:0046872;GO:0046872;GO:0051213;GO:0055114;GO:0055114;GO:0006633;GO:0009507;GO:0010628;GO:0016165;GO:0016165;GO:0016491;GO:0016491;GO:0016702;GO:0031408;GO:0046872;GO:0046872;GO:0046872;GO:0051213;GO:0055114;GO:0055114;
Os12g0446900	155.286	70.8446	0.45622	0.00672122	GO:0003824;GO:0004146;GO:0004146;GO:0004799;GO:0004799;GO:0006231;GO:0006545;GO:0006730;GO:0006730;GO:0008152;GO:0008168;GO:0009165;GO:0009165;GO:0016020;GO:0016021;GO:0016491;GO:0016740;GO:0032259;GO:0032259;GO:0046654;GO:0055114;GO:0055114;
Os12g0560700	1211.09	464.426	0.383479	2.21102e-05	GO:0000166;GO:0000347;GO:0003677;GO:0003677;GO:0003677;GO:0003678;GO:0004386;GO:0005524;GO:0005524;GO:0005524;GO:0005634;GO:0005634;GO:0005634;GO:0005737;GO:0005737;GO:0006260;GO:0006260;GO:0006270;GO:0007049;GO:0016787;GO:0032508;GO:0042555;
Os12g0547500	414.223	199.137	0.480749	0.00371148	GO:0000166;GO:0003774;GO:0003777;GO:0003777;GO:0003777;GO:0003779;GO:0005524;GO:0005524;GO:0005524;GO:0005737;GO:0005737;GO:0005856;GO:0005871;GO:0005874;GO:0007018;GO:0007018;GO:0007018;GO:0007097;GO:0008017;GO:0008017;GO:0008569;GO:0015629;GO:0015630;GO:0016887;GO:0016887;GO:0031534;GO:0043621;GO:0051647;
Os12g0538700	55.1173	2.07999	0.0377374	2.94398e-09	GO:0005623;GO:0005737;GO:0005737;GO:0009055;GO:0009055;GO:0015035;GO:0022900;GO:0045454;GO:0055114;GO:0055114;
Os12g0581800	533.31	219.246	0.411104	0.000177466	GO:0005634;GO:0007049;GO:0051301;
Os12g0238000	501.035	235.922	0.470869	0.00157079	GO:0000981;GO:0001135;GO:0003677;GO:0003677;GO:0003677;GO:0005634;GO:0006357;GO:0030154;GO:0043565;GO:0044212;
Os12g0123500	2471.9	585.552	0.236883	0.00144448	GO:0000166;GO:0005524;GO:0005524;GO:0005576;GO:0016787;GO:0016787;GO:0102485;GO:0102486;GO:0102487;GO:0102488;GO:0102489;GO:0102490;GO:0102491;
Os12g0586100	1912.57	415.004	0.216988	0.0186545	GO:0000166;GO:0004672;GO:0004674;GO:0004674;GO:0005524;GO:0005524;GO:0005524;GO:0005634;GO:0005634;GO:0005737;GO:0005737;GO:0005737;GO:0006468;GO:0006468;GO:0009738;GO:0016301;GO:0016310;GO:0016740;GO:0035556;
Os12g0298950	367.836	137.55	0.373943	8.63684e-05	GO:0005634;GO:0007049;GO:0051301;
Os12g0541500	2230.35	240.089	0.107647	0.000550054	GO:0003676;GO:0003746;GO:0005622;GO:0006414;GO:0003676;GO:0003746;GO:0003746;GO:0003746;GO:0005622;GO:0005739;GO:0005759;GO:0006412;GO:0006414;GO:0006414;GO:0070125;GO:0003676;GO:0003746;GO:0005622;GO:0006414;GO:0003746;GO:0003746;GO:0005622;GO:0006412;GO:0006414;GO:0006414;GO:0003746;GO:0005622;GO:0006414;
Os12g0242900	320.41	126.499	0.394804	0.000235644	GO:0003677;GO:0003677;GO:0003887;GO:0005634;GO:0005658;GO:0006260;GO:0006260;GO:0006270;GO:0046982;GO:0071897;
Os12g0530100	284.635	74.3261	0.261127	0.0151379	GO:0004601;GO:0004601;GO:0004601;GO:0005576;GO:0006979;GO:0006979;GO:0009505;GO:0009506;GO:0009506;GO:0009664;GO:0016491;GO:0020037;GO:0020037;GO:0020037;GO:0042744;GO:0042744;GO:0046872;GO:0046872;GO:0055114;GO:0055114;GO:0098869;
Os12g0633000	193.129	83.7772	0.433788	0.00223697	GO:0005975;GO:0016773;
Os12g0124700	271.087	131.094	0.483586	0.00423788	GO:0000727;GO:0003682;GO:0003688;GO:0003697;GO:0005656;GO:0006267;GO:0006270;GO:0006270;GO:0031261;GO:0031298;GO:0031938;GO:0032508;GO:0043138;GO:1900087;GO:1902977;
Os12g0516900	39.9601	12.4621	0.311863	0.0112194	-
Os12g0590500	2217.84	878.497	0.396104	0.000104429	GO:0000166;GO:0000281;GO:0000911;GO:0003774;GO:0003777;GO:0005524;GO:0005524;GO:0005871;GO:0005874;GO:0007018;GO:0007018;GO:0008017;GO:0008574;
Os12g0291400	120.869	21.2122	0.175498	0.0387047	GO:0004497;GO:0004497;GO:0009507;GO:0009507;GO:0009536;GO:0009853;GO:0009853;GO:0015977;GO:0015979;GO:0015979;GO:0016491;GO:0016829;GO:0016984;GO:0016984;GO:0055114;
Os12g0621700	487.053	232.593	0.477551	0.00192475	GO:0005634;GO:0033260;
Os12g0211400	65.5693	25.0354	0.381816	0.00891799	GO:0003824;GO:0006281;GO:0006284;GO:0016787;
Os12g0588800	1310.1	623.957	0.476267	0.000790138	GO:0005634;GO:0007049;GO:0051301;
Os12g0616000	305.292	120.876	0.395937	0.000329898	GO:0000166;GO:0003774;GO:0003777;GO:0005524;GO:0005524;GO:0005874;GO:0007018;GO:0008017;
Os12g0530000	3866.27	1920.76	0.496798	0.00429199	GO:0000786;GO:0000786;GO:0000790;GO:0003677;GO:0003677;GO:0003677;GO:0003677;GO:0005634;GO:0005634;GO:0005694;GO:0006342;GO:0046982;
Os12g0628400	451.621	225.38	0.499047	0.0347599	GO:0005506;GO:0005506;GO:0005783;GO:0006631;GO:0008610;GO:0009058;GO:0016020;GO:0016021;GO:0016021;GO:0016491;GO:0055114;GO:0080132;GO:0005506;GO:0005506;GO:0005783;GO:0006631;GO:0008610;GO:0009058;GO:0016020;GO:0016021;GO:0016021;GO:0016491;GO:0055114;GO:0080132;
